# Supplementary material for: 6-(2-Methoxy­benzyl­amino)purine
Source: Acta Crystallogr Sect E Struct Rep Online. 2008 Apr 10;64(Pt 5):o823. doi: 10.1107/S1600536808009203 (PMC2961176; doi:10.1107/S1600536808009203)
Supplement: Supplementary file 1 [file e-64-0o823-sup1.cif]

##############################################################################
###                                                                        ###
###        Electronic paper (Acta Crystallographica Section E)             ###
###                                                                        ###
##############################################################################
#                                                                            #
# This CIF contains the data in a paper accepted for publication in Acta     #
# Crystallographica Section E. It conforms to the requirements of Notes      #
# for Authors for Section E, and has been peer reviewed under the auspices   #
# of the IUCr Commission on Journals.                                        #
#                                                                            #
# Full details of the Crystallographic Information File format               #
# are given in the paper "The Crystallographic Information File (CIF):       #
# a New Standard Archive File for Crystallography" by S. R. Hall, F. H.      #
# Allen and I. D. Brown [Acta Cryst. (1991), A47, 655-685].                  #
#                                                                            #
# The current version of the core CIF dictionary is obtainable from          #
# ftp://ftp.iucr.org/pub/cif_core.dic. The current version number is 2.4.    #
#                                                                            #
# Software is freely available for graphical display of the structure(s) in  #
# this CIF.  For information consult the CIF home page http://www.iucr.org/  #
# cif/home.html                                                              #
#                                                                            #
# This file may be used for bona fide research purposes within the           #
# scientific community so long as proper attribution is given to the journal # 
# article from which it was obtained.                                        #
#                                                                            #
##############################################################################
                                             
data_I
_audit_creation_method     SHELX
_chemical_name_systematic
;
6-(2-Methoxybenzylamino)purine
;
_chemical_name_common     ?
_chemical_formula_moiety     'C13 H13 N5 O'
_chemical_formula_sum     'C13 H13 N5 O'
_chemical_formula_iupac     'C13 H13 N5 O'
_chemical_formula_weight     255.28
_chemical_melting_point     ?
_symmetry_cell_setting     triclinic
_symmetry_space_group_name_H-M     'P -1'
_symmetry_space_group_name_Hall     '-P 1'
loop_
    _symmetry_equiv_pos_as_xyz
    'x, y, z'
    '-x, -y, -z'
_cell_length_a     7.3518(2)
_cell_length_b     8.0877(2)
_cell_length_c     9.9771(3)
_cell_angle_alpha     78.439(3)
_cell_angle_beta     85.099(2)
_cell_angle_gamma     83.803(2)
_cell_volume     576.56(3)
_cell_formula_units_Z     2
_cell_measurement_reflns_used     4019
_cell_measurement_theta_min     2.79
_cell_measurement_theta_max     31.90
_cell_measurement_temperature     120(2)
_exptl_crystal_description     prism
_exptl_crystal_colour     colourless
_exptl_crystal_size_max     0.20
_exptl_crystal_size_mid     0.20
_exptl_crystal_size_min     0.15
_exptl_crystal_density_diffrn     1.470
_exptl_crystal_density_meas     ?
_exptl_crystal_density_method     'not measured'
_exptl_crystal_F_000     268
_exptl_absorpt_coefficient_mu     0.100
_exptl_absorpt_correction_type     multi-scan
_exptl_absorpt_process_details
;
(CrysAlis RED; Oxford Diffraction, 2007)
;
_exptl_absorpt_correction_T_min     0.947
_exptl_absorpt_correction_T_max     0.990
_exptl_special_details
;empirical absorption correction using
spherical harmonics implemented in SCALE3 ABSPACK scaling algorithm.
;
_diffrn_ambient_temperature     120(2)
_diffrn_radiation_type     'Mo K\a'
_diffrn_radiation_wavelength     0.71073
_diffrn_radiation_source     'Enhance (Mo) X-ray Source'
_diffrn_radiation_monochromator     graphite
_diffrn_measurement_device_type     'Oxford Diffraction Xcalibur2'
_diffrn_measurement_method     'rotation method, \w'
_diffrn_detector_area_resol_mean     8.3611
_diffrn_reflns_number     4904
_diffrn_reflns_av_R_equivalents     0.0176
_diffrn_reflns_av_sigmaI/netI     0.0205
_diffrn_reflns_theta_min     2.79
_diffrn_reflns_theta_max     25.04
_diffrn_reflns_theta_full     25.04
_diffrn_measured_fraction_theta_max     0.995
_diffrn_measured_fraction_theta_full     0.995
_diffrn_reflns_limit_h_min     -8
_diffrn_reflns_limit_h_max     6
_diffrn_reflns_limit_k_min     -9
_diffrn_reflns_limit_k_max     9
_diffrn_reflns_limit_l_min     -11
_diffrn_reflns_limit_l_max     11
_diffrn_standards_number     0
_diffrn_standards_interval_count     0
_diffrn_standards_interval_time     0
_diffrn_standards_decay_%     0
_refine_special_details
;
;
_reflns_number_total     2026
_reflns_number_gt     1709
_reflns_threshold_expression     I>2\s(I)
_refine_ls_structure_factor_coef     Fsqd
_refine_ls_matrix_type     full
_refine_ls_R_factor_all     0.0395
_refine_ls_R_factor_gt     0.0296
_refine_ls_wR_factor_gt     0.0795
_refine_ls_wR_factor_ref     0.0819
_refine_ls_goodness_of_fit_ref     1.091
_refine_ls_restrained_S_all     1.091
_refine_ls_number_reflns     2026
_refine_ls_number_parameters     173
_refine_ls_number_restraints     0
_refine_ls_hydrogen_treatment     constr
_refine_ls_weighting_scheme     calc
_refine_ls_weighting_details
         'calc w=1/[\s^2^(Fo^2^)+(0.0452P)^2^+0.0986P] where P=(Fo^2^+2Fc^2^)/3'
_atom_sites_solution_hydrogens     geom
_atom_sites_solution_primary     direct
_atom_sites_solution_secondary     difmap
_refine_ls_shift/su_max     0.000
_refine_ls_shift/su_mean     0.000
_refine_diff_density_max     0.198
_refine_diff_density_min     -0.197
_refine_ls_extinction_method     none
_refine_ls_extinction_coef     ?
loop_
    _atom_type_symbol
    _atom_type_description
    _atom_type_scat_dispersion_real
    _atom_type_scat_dispersion_imag
    _atom_type_scat_source
    'C' 'C' 0.0033 0.0016
                         'International Tables Vol C Tables 4.2.6.8 and 6.1.1.4'
    'H' 'H' 0.0000 0.0000
                         'International Tables Vol C Tables 4.2.6.8 and 6.1.1.4'
    'N' 'N' 0.0061 0.0033
                         'International Tables Vol C Tables 4.2.6.8 and 6.1.1.4'
    'O' 'O' 0.0106 0.0060
                         'International Tables Vol C Tables 4.2.6.8 and 6.1.1.4'
_computing_data_collection
;
CrysAlis CCD (Oxford Diffraction, 2007)
;
_computing_cell_refinement
;
CrysAlis RED (Oxford Diffraction, 2007)
;
_computing_data_reduction
;
CrysAlis RED (Oxford Diffraction, 2007)
;
_computing_structure_solution     'SHELXS97 (Sheldrick, 2008)'
_computing_structure_refinement     'SHELXL97 (Sheldrick, 2008)'
_computing_molecular_graphics     'DIAMOND (Brandenburg, 2006)'
_computing_publication_material
                    'SHELXL97 (Sheldrick, 2008) and DIAMOND (Brandenburg, 2006)'
loop_
    _atom_site_type_symbol
    _atom_site_label
    _atom_site_fract_x
    _atom_site_fract_y
    _atom_site_fract_z
    _atom_site_U_iso_or_equiv
    _atom_site_adp_type
    _atom_site_calc_flag
    _atom_site_refinement_flags
    _atom_site_occupancy
    _atom_site_disorder_assembly
    _atom_site_disorder_group
    O O1 0.27430(12) 0.38665(11) 0.87665(9) 0.0239(2) Uani d . 1 . .
    N N1 0.47080(14) 0.91080(13) 0.69756(10) 0.0198(3) Uani d . 1 . .
    C C2 0.61005(17) 1.00797(16) 0.68033(13) 0.0212(3) Uani d . 1 . .
    H H2A 0.5924 1.1014 0.7260 0.025 Uiso calc R 1 . .
    N N3 0.77035(14) 0.99274(13) 0.60829(10) 0.0203(3) Uani d . 1 . .
    C C4 0.77955(16) 0.86036(15) 0.54352(12) 0.0179(3) Uani d . 1 . .
    C C5 0.64716(17) 0.74864(15) 0.55142(12) 0.0184(3) Uani d . 1 . .
    C C6 0.48638(16) 0.77580(15) 0.63459(12) 0.0178(3) Uani d . 1 . .
    N N6 0.34980(14) 0.67530(13) 0.65272(10) 0.0196(3) Uani d . 1 . .
    H H6A 0.3624 0.5856 0.6142 0.023 Uiso calc R 1 . .
    N N7 0.69973(14) 0.63329(14) 0.46629(10) 0.0232(3) Uani d . 1 . .
    C C8 0.85956(18) 0.67833(17) 0.41063(13) 0.0247(3) Uani d . 1 . .
    H H8A 0.9298 0.6219 0.3459 0.030 Uiso calc R 1 . .
    N N9 0.91613(14) 0.81253(13) 0.45352(10) 0.0210(3) Uani d . 1 . .
    H H9C 1.0196 0.8591 0.4284 0.025 Uiso calc R 1 . .
    C C9 0.18057(16) 0.70950(16) 0.73431(12) 0.0196(3) Uani d . 1 . .
    H H9A 0.0868 0.6409 0.7134 0.024 Uiso calc R 1 . .
    H H9B 0.1357 0.8304 0.7060 0.024 Uiso calc R 1 . .
    C C10 0.19889(16) 0.67198(15) 0.88728(12) 0.0178(3) Uani d . 1 . .
    C C11 0.24921(16) 0.50695(15) 0.95637(12) 0.0189(3) Uani d . 1 . .
    C C12 0.27108(17) 0.47421(17) 1.09645(13) 0.0233(3) Uani d . 1 . .
    H H12A 0.3090 0.3628 1.1424 0.028 Uiso calc R 1 . .
    C C13 0.23723(17) 0.60508(18) 1.16864(13) 0.0252(3) Uani d . 1 . .
    H H13A 0.2540 0.5831 1.2642 0.030 Uiso calc R 1 . .
    C C14 0.17943(17) 0.76710(17) 1.10332(13) 0.0244(3) Uani d . 1 . .
    H H14A 0.1515 0.8554 1.1539 0.029 Uiso calc R 1 . .
    C C15 0.16273(16) 0.79907(16) 0.96262(13) 0.0208(3) Uani d . 1 . .
    H H15A 0.1256 0.9109 0.9171 0.025 Uiso calc R 1 . .
    C C16 0.32229(18) 0.21625(16) 0.94300(14) 0.0277(3) Uani d . 1 . .
    H H16A 0.3315 0.1419 0.8758 0.042 Uiso calc R 1 . .
    H H16B 0.2278 0.1808 1.0154 0.042 Uiso calc R 1 . .
    H H16C 0.4405 0.2089 0.9834 0.042 Uiso calc R 1 . .
loop_
    _atom_site_aniso_label
    _atom_site_aniso_U_11
    _atom_site_aniso_U_22
    _atom_site_aniso_U_33
    _atom_site_aniso_U_12
    _atom_site_aniso_U_13
    _atom_site_aniso_U_23
    O1 0.0292(5) 0.0175(5) 0.0249(5) -0.0026(4) -0.0002(4) -0.0043(4)
    N1 0.0205(6) 0.0192(6) 0.0199(5) -0.0039(4) -0.0013(4) -0.0033(4)
    C2 0.0225(7) 0.0211(7) 0.0209(7) -0.0036(5) -0.0015(5) -0.0050(5)
    N3 0.0201(6) 0.0212(6) 0.0203(6) -0.0046(4) -0.0015(4) -0.0046(4)
    C4 0.0187(6) 0.0191(6) 0.0153(6) -0.0034(5) -0.0034(5) -0.0003(5)
    C5 0.0225(6) 0.0178(6) 0.0149(6) -0.0040(5) -0.0034(5) -0.0009(5)
    C6 0.0205(6) 0.0186(6) 0.0137(6) -0.0038(5) -0.0039(5) 0.0008(5)
    N6 0.0214(6) 0.0198(6) 0.0188(5) -0.0079(4) 0.0017(4) -0.0046(4)
    N7 0.0262(6) 0.0247(6) 0.0207(6) -0.0082(5) 0.0033(5) -0.0081(5)
    C8 0.0270(7) 0.0255(7) 0.0239(7) -0.0096(6) 0.0044(5) -0.0088(6)
    N9 0.0196(6) 0.0240(6) 0.0204(6) -0.0084(4) 0.0021(4) -0.0049(4)
    C9 0.0181(6) 0.0192(6) 0.0218(7) -0.0042(5) -0.0016(5) -0.0031(5)
    C10 0.0113(6) 0.0214(6) 0.0208(7) -0.0052(5) 0.0009(5) -0.0030(5)
    C11 0.0137(6) 0.0211(7) 0.0225(7) -0.0049(5) 0.0027(5) -0.0058(5)
    C12 0.0198(7) 0.0254(7) 0.0225(7) -0.0026(5) -0.0010(5) 0.0010(5)
    C13 0.0201(7) 0.0373(8) 0.0185(7) -0.0057(6) 0.0013(5) -0.0057(6)
    C14 0.0204(7) 0.0299(7) 0.0260(7) -0.0050(5) 0.0016(5) -0.0130(6)
    C15 0.0156(6) 0.0201(7) 0.0267(7) -0.0033(5) 0.0002(5) -0.0044(5)
    C16 0.0259(7) 0.0186(7) 0.0366(8) -0.0018(5) 0.0039(6) -0.0032(6)
_geom_special_details
;
;
loop_
    _geom_bond_atom_site_label_1
    _geom_bond_atom_site_label_2
    _geom_bond_site_symmetry_2
    _geom_bond_distance
    _geom_bond_publ_flag
    O1 C11 . 1.3636(15) ?
    O1 C16 . 1.4252(15) ?
    N1 C2 . 1.3359(16) ?
    N1 C6 . 1.3549(16) ?
    C2 N3 . 1.3342(16) ?
    C2 H2A . 0.9500 ?
    N3 C4 . 1.3500(16) ?
    C4 N9 . 1.3659(15) ?
    C4 C5 . 1.3850(17) ?
    C5 N7 . 1.3874(16) ?
    C5 C6 . 1.4083(17) ?
    C6 N6 . 1.3371(16) ?
    N6 C9 . 1.4594(16) ?
    N6 H6A . 0.8800 ?
    N7 C8 . 1.3121(17) ?
    C8 N9 . 1.3594(17) ?
    C8 H8A . 0.9500 ?
    N9 H9C . 0.8800 ?
    C9 C10 . 1.5100(17) ?
    C9 H9A . 0.9900 ?
    C9 H9B . 0.9900 ?
    C10 C15 . 1.3815(17) ?
    C10 C11 . 1.4007(17) ?
    C11 C12 . 1.3893(18) ?
    C12 C13 . 1.3853(19) ?
    C12 H12A . 0.9500 ?
    C13 C14 . 1.3810(19) ?
    C13 H13A . 0.9500 ?
    C14 C15 . 1.3891(19) ?
    C14 H14A . 0.9500 ?
    C15 H15A . 0.9500 ?
    C16 H16A . 0.9800 ?
    C16 H16B . 0.9800 ?
    C16 H16C . 0.9800 ?
loop_
    _geom_angle_atom_site_label_1
    _geom_angle_atom_site_label_2
    _geom_angle_atom_site_label_3
    _geom_angle_site_symmetry_1
    _geom_angle_site_symmetry_3
    _geom_angle
    _geom_angle_publ_flag
    C11 O1 C16 . . 117.32(10) ?
    C2 N1 C6 . . 118.43(11) ?
    N3 C2 N1 . . 129.36(12) ?
    N3 C2 H2A . . 115.3 ?
    N1 C2 H2A . . 115.3 ?
    C2 N3 C4 . . 110.81(10) ?
    N3 C4 N9 . . 127.62(11) ?
    N3 C4 C5 . . 126.45(12) ?
    N9 C4 C5 . . 105.89(11) ?
    C4 C5 N7 . . 110.49(11) ?
    C4 C5 C6 . . 117.01(11) ?
    N7 C5 C6 . . 132.41(11) ?
    N6 C6 N1 . . 119.26(11) ?
    N6 C6 C5 . . 122.86(11) ?
    N1 C6 C5 . . 117.88(11) ?
    C6 N6 C9 . . 122.18(10) ?
    C6 N6 H6A . . 118.9 ?
    C9 N6 H6A . . 118.9 ?
    C8 N7 C5 . . 103.37(10) ?
    N7 C8 N9 . . 114.30(11) ?
    N7 C8 H8A . . 122.8 ?
    N9 C8 H8A . . 122.8 ?
    C8 N9 C4 . . 105.94(10) ?
    C8 N9 H9C . . 127.0 ?
    C4 N9 H9C . . 127.0 ?
    N6 C9 C10 . . 114.61(10) ?
    N6 C9 H9A . . 108.6 ?
    C10 C9 H9A . . 108.6 ?
    N6 C9 H9B . . 108.6 ?
    C10 C9 H9B . . 108.6 ?
    H9A C9 H9B . . 107.6 ?
    C15 C10 C11 . . 118.51(11) ?
    C15 C10 C9 . . 120.72(11) ?
    C11 C10 C9 . . 120.75(11) ?
    O1 C11 C12 . . 124.23(11) ?
    O1 C11 C10 . . 115.33(11) ?
    C12 C11 C10 . . 120.43(12) ?
    C13 C12 C11 . . 119.59(12) ?
    C13 C12 H12A . . 120.2 ?
    C11 C12 H12A . . 120.2 ?
    C14 C13 C12 . . 120.74(12) ?
    C14 C13 H13A . . 119.6 ?
    C12 C13 H13A . . 119.6 ?
    C13 C14 C15 . . 119.07(12) ?
    C13 C14 H14A . . 120.5 ?
    C15 C14 H14A . . 120.5 ?
    C10 C15 C14 . . 121.55(12) ?
    C10 C15 H15A . . 119.2 ?
    C14 C15 H15A . . 119.2 ?
    O1 C16 H16A . . 109.5 ?
    O1 C16 H16B . . 109.5 ?
    H16A C16 H16B . . 109.5 ?
    O1 C16 H16C . . 109.5 ?
    H16A C16 H16C . . 109.5 ?
    H16B C16 H16C . . 109.5 ?
loop_
    _geom_hbond_atom_site_label_D
    _geom_hbond_atom_site_label_H
    _geom_hbond_atom_site_label_A
    _geom_hbond_site_symmetry_A
    _geom_hbond_distance_DH
    _geom_hbond_distance_HA
    _geom_hbond_distance_DA
    _geom_hbond_angle_DHA
    N6 H6A N7 2_666 0.88 2.19 3.0379(15) 161.9
    N9 H9C N3 2_776 0.88 2.02 2.8853(15) 167.2
    C16 H16C C14 2_667 0.98 2.87 3.6666(18) 139
    C16 H16B C15 2_567 0.98 2.85 3.6182(18) 136
    C12 H12A C6 2_667 0.95 2.77 3.5119(17) 136
data_global
_journal_date_recd_electronic     2008-03-13
_journal_date_accepted     2008-04-04
_journal_name_full     'Acta Crystallographica, Section E'
_journal_year     2008
_journal_volume     64
_journal_issue      5
_journal_page_first     o823
_journal_page_last     o823
_journal_paper_category     QO
_journal_coeditor_code     BH2166
_publ_contact_author_name     'Zden\<ek Tr\'avn\'i\<cek'
_publ_contact_author_address
;
Department of Inorganic Chemistry
Faculty of Science
Palack\'y University
K\<r\'i\<zkovsk\'eho 10
CZ-771 47 Olomouc
Czech Republic
;
_publ_contact_author_email     zdenek.travnicek@upol.cz
_publ_contact_author_fax     '+420 585634954'
_publ_contact_author_phone     '+420 585634944'
_publ_section_title
;
6-(2-Methoxybenzylamino)purine
;
loop_
    _publ_author_name
    _publ_author_address
    "Tr\'avn\'i\<cek, Zden\<ek"
;
Department of Inorganic Chemistry
Faculty of Science
Palack\'y University
K\<r\'i\<zkovsk\'eho 10
CZ-771 47 Olomouc
Czech Republic
;
    "Matikov\'a-Ma\<larov\'a, Miroslava"
;
Department of Inorganic Chemistry
Faculty of Science
Palack\'y University
K\<r\'i\<zkovsk\'eho 10
CZ-771 47 Olomouc
Czech Republic
;
    "Mikul\'ik, Ji\<r\'i"
;
Department of Inorganic Chemistry
Faculty of Science
Palack\'y University
K\<r\'i\<zkovsk\'eho 10
CZ-771 47 Olomouc
Czech Republic
;
