# Supplementary material for: 6-(2-Methoxy­benzyl­amino)purine
Source: Acta Crystallogr Sect E Struct Rep Online. 2008 Apr 10;64(Pt 5):o823. doi: 10.1107/S1600536808009203 (PMC2961176; doi:10.1107/S1600536808009203)
Supplement: Supplementary file 2 [file e-64-0o823-Isup2.hkl]

# 
# h,k,l, Fc-squared, Fo-squared, sigma(Fo-squared) and status flag 
# 
data_I
_shelx_title ' mm_08_01_slow in P-1' 
_shelx_refln_list_code          4 
_shelx_F_calc_maximum      112.62 
_exptl_crystal_F_000       268.00 
_reflns_d_resolution_high  0.8397 
 
loop_ 
 _symmetry_equiv_pos_as_xyz 
 'x, y, z' 
 '-x, -y, -z' 
 
_cell_length_a     7.3518 
_cell_length_b     8.0877 
_cell_length_c     9.9771 
_cell_angle_alpha  78.439 
_cell_angle_beta   85.099 
_cell_angle_gamma  83.803 
 
_shelx_F_squared_multiplier     1.000 
 
loop_ 
 _refln_index_h 
 _refln_index_k 
 _refln_index_l 
 _refln_F_squared_calc 
 _refln_F_squared_meas 
 _refln_F_squared_sigma 
 _refln_observed_status 
   1   0   0      220.86      238.85      3.11 o 
   2   0   0     5761.62     6006.22     13.36 o 
   3   0   0      207.42      211.40      0.75 o 
   4   0   0      161.20      157.14      1.20 o 
   5   0   0        5.76        5.72      0.51 o 
   6   0   0       16.17       15.28      0.67 o 
   7   0   0       69.91       63.31      2.30 o 
   8   0   0        4.68        3.71      1.18 o 
  -8   1   0        2.12        3.20      1.70 o 
  -7   1   0      268.26      272.92      4.00 o 
  -6   1   0       26.07       27.94      1.87 o 
  -5   1   0      189.66      196.05      1.00 o 
  -4   1   0      522.47      520.63      2.87 o 
  -3   1   0      380.55      378.55      1.06 o 
  -2   1   0      390.21      363.42      0.99 o 
  -1   1   0       18.50       14.92      0.31 o 
   1   1   0      159.01      146.19      0.84 o 
   2   1   0     3783.47     3940.49     15.04 o 
   3   1   0      278.04      305.79      1.11 o 
   4   1   0     1998.98     2072.61      6.91 o 
   5   1   0       14.40       14.22      0.48 o 
   6   1   0      131.91      131.68      1.07 o 
   7   1   0        4.18        3.13      1.02 o 
   8   1   0        1.74        1.84      1.12 o 
  -8   2   0        0.52        0.79      1.74 o 
  -7   2   0        2.77        2.79      1.52 o 
  -6   2   0       12.28       11.38      1.58 o 
  -5   2   0        1.67        2.72      0.40 o 
  -4   2   0      289.74      289.24      1.88 o 
  -3   2   0       61.55       55.86      0.62 o 
  -2   2   0        0.03        0.04      0.33 o 
  -1   2   0       79.86       70.05      0.59 o 
   0   2   0     1119.92     1075.30      1.86 o 
   1   2   0      266.07      240.56      1.82 o 
   2   2   0      157.43      174.34      0.92 o 
   3   2   0      235.10      241.47      2.72 o 
   4   2   0      746.78      768.79      4.57 o 
   5   2   0        9.84        9.85      0.49 o 
   6   2   0     2000.06     1960.66      8.34 o 
   7   2   0       85.06       82.74      1.65 o 
   8   2   0      517.12      501.45      3.88 o 
  -7   3   0        4.62        5.23      1.78 o 
  -6   3   0        5.36        5.36      1.53 o 
  -5   3   0       52.77       54.66      0.75 o 
  -4   3   0      129.24      138.63      1.27 o 
  -3   3   0       90.38       94.11      1.28 o 
  -2   3   0        0.54        1.82      0.54 o 
  -1   3   0       10.13       12.60      0.46 o 
   0   3   0      139.93      133.36      0.83 o 
   1   3   0      437.17      409.09      1.61 o 
   2   3   0      812.98      828.03      2.46 o 
   3   3   0      672.94      711.08      2.45 o 
   4   3   0        5.45        6.35      0.44 o 
   5   3   0       90.28       83.76      0.90 o 
   6   3   0       35.93       32.30      0.73 o 
   7   3   0       21.63       18.93      1.77 o 
   8   3   0       83.10       73.92      2.81 o 
  -7   4   0       24.24       25.97      2.17 o 
  -6   4   0        0.00        0.38      1.63 o 
  -5   4   0        8.15        6.83      0.93 o 
  -4   4   0      123.27      119.91      1.08 o 
  -3   4   0       28.93       26.76      0.41 o 
  -2   4   0       95.88       97.65      0.90 o 
  -1   4   0      279.64      294.90      1.40 o 
   0   4   0       12.67       14.16      0.50 o 
   1   4   0       86.21      103.44      1.51 o 
   2   4   0       85.19       87.92      1.43 o 
   3   4   0        1.36        0.91      0.38 o 
   4   4   0        0.35        0.29      0.46 o 
   5   4   0      143.54      135.41      1.14 o 
   6   4   0       55.60       55.50      1.11 o 
   7   4   0        1.44        3.09      1.58 o 
   8   4   0       22.81       19.00      2.03 o 
  -6   5   0        0.91        0.97      1.66 o 
  -5   5   0       57.88       59.99      1.95 o 
  -4   5   0       24.28       23.79      0.72 o 
  -3   5   0       42.51       40.22      0.80 o 
  -2   5   0      178.15      175.31      1.30 o 
  -1   5   0        9.98       14.71      0.58 o 
   0   5   0      179.02      176.16      1.48 o 
   1   5   0       40.15       43.45      1.47 o 
   2   5   0        9.62       12.10      0.88 o 
   3   5   0       23.12       23.27      0.70 o 
   4   5   0       13.39       14.92      0.91 o 
   5   5   0        1.54        1.36      1.35 o 
   6   5   0      120.76      123.12      3.00 o 
   7   5   0        0.16        0.79      1.67 o 
  -6   6   0       67.82       71.42      2.90 o 
  -5   6   0       26.75       26.69      1.38 o 
  -4   6   0       45.57       43.20      1.43 o 
  -3   6   0        0.08        0.00      0.94 o 
  -2   6   0      264.87      275.25      5.73 o 
  -1   6   0      208.23      207.64      1.52 o 
   0   6   0      131.42      135.20      3.01 o 
   1   6   0        9.04        5.34      6.85 o 
   2   6   0       33.52       34.95      1.25 o 
   3   6   0        4.79        5.00      0.96 o 
   4   6   0      232.70      228.23      2.42 o 
   5   6   0       24.62       18.40      1.79 o 
   6   6   0       17.56       15.51      1.84 o 
   7   6   0       17.13       20.75      2.07 o 
  -5   7   0      252.43      268.92      3.14 o 
  -4   7   0       31.83       27.51      1.69 o 
  -3   7   0        5.26        7.08      1.11 o 
  -2   7   0       54.64       53.18      1.47 o 
  -1   7   0        0.64        1.42      1.55 o 
   0   7   0       95.26       92.22      1.81 o 
   1   7   0       89.24       81.52      1.75 o 
   2   7   0      125.18      127.03      3.31 o 
   3   7   0       23.22       23.05      1.61 o 
   4   7   0        0.01        0.54      1.07 o 
   5   7   0       30.09       33.11      1.45 o 
   6   7   0        0.22        1.35      1.75 o 
  -3   8   0       31.46       36.59      1.55 o 
  -2   8   0       44.58       40.61      2.24 o 
  -1   8   0       22.79       24.20      2.03 o 
   0   8   0       52.01       47.37      1.68 o 
   1   8   0       64.10       69.07      1.88 o 
   2   8   0      128.70      129.90      2.25 o 
   3   8   0       36.12       38.08      1.55 o 
   4   8   0      274.91      290.10      3.22 o 
   5   8   0        2.42        1.50      1.23 o 
  -1   9   0       18.27       28.38      2.27 o 
   0   9   0       37.19       37.38      1.74 o 
   1   9   0      169.60      187.23      2.86 o 
   2   9   0       48.40       46.66      2.30 o 
   3   9   0        7.93        9.22      1.42 o 
  -2  -9   1       35.57       38.81      1.73 o 
  -1  -9   1       86.29       92.38      2.21 o 
   0  -9   1       29.96       27.84      2.20 o 
   1  -9   1        0.27        0.00      1.36 o 
  -4  -8   1       40.37       42.26      1.66 o 
  -3  -8   1        1.28        1.89      1.20 o 
  -2  -8   1       21.14       20.98      1.41 o 
  -1  -8   1      285.16      304.30      3.19 o 
   0  -8   1       49.83       57.17      1.72 o 
   1  -8   1        2.30        2.19      1.69 o 
   2  -8   1       11.36       11.33      1.98 o 
   3  -8   1        0.71        0.40      1.72 o 
  -6  -7   1       10.17        9.68      1.89 o 
  -5  -7   1        8.93        4.62      1.18 o 
  -4  -7   1        1.83        0.73      1.05 o 
  -3  -7   1       59.77       64.43      1.64 o 
  -2  -7   1       22.86       22.26      1.35 o 
  -1  -7   1       28.69       27.23      1.33 o 
   0  -7   1       17.20       15.42      3.04 o 
   1  -7   1       39.71       38.22      2.05 o 
   2  -7   1        9.73       12.70      1.83 o 
   3  -7   1        4.32        3.15      1.09 o 
   4  -7   1       12.13       12.21      1.44 o 
   5  -7   1       88.20       89.33      4.64 o 
  -7  -6   1        0.09        2.45      1.83 o 
  -6  -6   1        1.43        1.75      1.65 o 
  -5  -6   1       19.04       21.17      1.62 o 
  -4  -6   1        1.78        2.25      1.00 o 
  -3  -6   1        0.34        1.99      2.02 o 
  -2  -6   1      177.63      176.10      2.12 o 
  -1  -6   1       55.03       61.89      1.62 o 
   0  -6   1      302.24      287.78      3.75 o 
   1  -6   1       23.25       20.91      1.63 o 
   2  -6   1      148.00      147.47      2.00 o 
   3  -6   1       25.59       21.89      1.34 o 
   4  -6   1        5.58        6.10      1.10 o 
   5  -6   1       30.97       35.48      1.50 o 
   6  -6   1       40.83       40.42      1.61 o 
  -7  -5   1       65.18       60.98      2.63 o 
  -6  -5   1      418.49      418.37      5.11 o 
  -5  -5   1      129.54      120.79      1.75 o 
  -4  -5   1      165.05      163.72      1.42 o 
  -3  -5   1        0.04        0.11      0.57 o 
  -2  -5   1       17.66       17.73      0.68 o 
  -1  -5   1        0.58        1.10      0.51 o 
   0  -5   1       21.43       22.65      0.76 o 
   1  -5   1       55.45       63.60      1.02 o 
   2  -5   1        7.06        7.68      0.57 o 
   3  -5   1       37.00       34.12      0.76 o 
   4  -5   1       74.15       73.83      1.18 o 
   5  -5   1        1.26        0.76      1.01 o 
   6  -5   1        1.61        1.80      1.07 o 
  -8  -4   1       14.75       25.53      2.12 o 
  -7  -4   1        0.59        0.00      1.55 o 
  -6  -4   1        0.06        0.33      1.47 o 
  -5  -4   1        0.03        0.00      0.47 o 
  -4  -4   1       37.15       37.74      0.62 o 
  -3  -4   1       60.04       59.93      0.81 o 
  -2  -4   1      685.98      724.04      2.60 o 
  -1  -4   1      304.93      305.40      1.55 o 
   0  -4   1      529.18      556.53      3.94 o 
   1  -4   1      103.14      109.60      1.22 o 
   2  -4   1        0.39        0.49      0.44 o 
   3  -4   1       18.48       18.18      0.57 o 
   4  -4   1        0.01        0.01      0.47 o 
   5  -4   1        0.25        0.00      0.88 o 
   6  -4   1       51.28       55.96      1.81 o 
   7  -4   1        0.11        0.52      1.70 o 
  -8  -3   1      110.88      109.43      3.19 o 
  -7  -3   1      179.15      162.02      3.67 o 
  -6  -3   1       10.01        9.17      0.64 o 
  -5  -3   1      101.34      100.64      1.08 o 
  -4  -3   1        7.18        7.28      0.42 o 
  -3  -3   1      118.21      132.64      0.84 o 
  -2  -3   1      475.60      481.04      2.37 o 
  -1  -3   1       86.12       89.96      0.78 o 
   0  -3   1     1102.57     1151.36      5.41 o 
   1  -3   1      537.50      552.66      2.32 o 
   2  -3   1     1336.17     1424.14      4.78 o 
   3  -3   1       79.99       81.86      0.96 o 
   4  -3   1        0.21        0.19      0.37 o 
   5  -3   1       84.66       86.29      3.83 o 
   6  -3   1       11.60       11.43      1.05 o 
   7  -3   1        0.31        0.55      1.64 o 
  -8  -2   1      132.97      126.95      2.22 o 
  -7  -2   1       12.78       11.88      1.09 o 
  -6  -2   1       10.35        8.51      0.58 o 
  -5  -2   1      391.18      402.04      1.99 o 
  -4  -2   1      276.19      280.99      3.88 o 
  -3  -2   1        0.23        0.97      0.42 o 
  -2  -2   1      121.16      141.01      0.83 o 
  -1  -2   1      551.68      496.98      2.11 o 
   0  -2   1      414.45      402.36      2.07 o 
   1  -2   1     1677.60     1732.45      3.65 o 
   2  -2   1        5.30        6.50      0.36 o 
   3  -2   1        5.65        8.22      0.35 o 
   4  -2   1      325.17      320.45      1.60 o 
   5  -2   1      309.95      311.70      1.31 o 
   6  -2   1      271.51      270.41      2.30 o 
   7  -2   1       37.67       36.08      2.04 o 
   8  -2   1      121.40      122.28      3.29 o 
  -8  -1   1       20.79       17.48      1.33 o 
  -7  -1   1       25.15       26.41      1.28 o 
  -6  -1   1     1289.29     1255.21      4.63 o 
  -5  -1   1      124.88      120.27      1.40 o 
  -4  -1   1     1081.56     1087.18      2.81 o 
  -3  -1   1       14.58       13.18      0.46 o 
  -2  -1   1     4075.77     4231.27     16.38 o 
  -1  -1   1     1367.89     1420.29      6.64 o 
   0  -1   1      542.31      546.49      1.84 o 
   1  -1   1     4564.45     4805.27     10.33 o 
   2  -1   1        0.78        0.28      0.23 o 
   3  -1   1       14.83       10.80      0.28 o 
   4  -1   1      150.07      137.18      0.93 o 
   5  -1   1       93.99       93.71      1.18 o 
   6  -1   1       83.93       84.39      1.96 o 
   7  -1   1        0.19        0.80      1.39 o 
   8  -1   1       62.27       61.06      2.53 o 
  -8   0   1        0.15        0.00      1.13 o 
  -7   0   1        0.85        3.18      1.06 o 
  -6   0   1       75.06       71.59      1.33 o 
  -5   0   1      103.96      113.36      1.13 o 
  -4   0   1       83.16       84.79      0.79 o 
  -3   0   1      343.36      368.39      2.31 o 
  -2   0   1     1540.30     1565.17      5.17 o 
  -1   0   1       10.04        3.99      0.27 o 
   1   0   1      632.48      631.26      2.35 o 
   2   0   1      748.87      740.55      3.03 o 
   3   0   1       11.47        9.44      0.29 o 
   4   0   1      236.66      246.95      0.85 o 
   5   0   1        0.02        0.11      0.26 o 
   6   0   1       96.33       97.66      1.65 o 
   7   0   1      491.96      500.01      3.64 o 
   8   0   1       32.86       36.18      1.54 o 
  -8   1   1        8.49        7.20      1.74 o 
  -7   1   1       57.94       56.99      2.30 o 
  -6   1   1       40.97       39.99      0.92 o 
  -5   1   1       47.09       44.96      0.87 o 
  -4   1   1      141.12      149.43      1.40 o 
  -3   1   1      133.27      136.34      1.01 o 
  -2   1   1      736.21      666.92      1.35 o 
  -1   1   1       41.68       28.85      0.46 o 
   0   1   1     3052.71      428.10   1339.51 o 
   1   1   1     1033.56     1058.50      5.23 o 
   2   1   1     2942.38     2994.91      9.28 o 
   3   1   1      407.78      426.15      1.55 o 
   4   1   1      973.29      990.33      3.99 o 
   5   1   1       77.92       77.11      1.01 o 
   6   1   1       11.69       11.53      1.97 o 
   7   1   1      248.79      253.88      2.67 o 
   8   1   1       54.80       53.22      1.63 o 
  -8   2   1        8.77        6.81      1.86 o 
  -7   2   1        4.03        4.56      1.60 o 
  -6   2   1        3.97        4.56      1.41 o 
  -5   2   1       56.34       56.25      0.70 o 
  -4   2   1      235.87      244.11      1.77 o 
  -3   2   1      308.68      296.51      1.39 o 
  -2   2   1        3.14        2.21      0.35 o 
  -1   2   1      682.48      678.47      1.24 o 
   0   2   1        2.34        4.14      0.29 o 
   1   2   1      410.69      420.76      1.18 o 
   2   2   1      210.44      184.42      0.67 o 
   3   2   1      515.67      549.36      2.17 o 
   4   2   1       78.46       82.53      1.09 o 
   5   2   1        3.02        3.45      0.40 o 
   6   2   1        3.54        2.41      0.46 o 
   7   2   1       71.95       70.57      1.56 o 
   8   2   1        5.08        6.85      1.79 o 
  -7   3   1      135.92      133.84      3.30 o 
  -6   3   1       13.10       14.40      1.67 o 
  -5   3   1       20.01       19.93      0.64 o 
  -4   3   1        7.81        7.55      0.55 o 
  -3   3   1       48.82       49.82      0.66 o 
  -2   3   1       56.74       61.40      0.55 o 
  -1   3   1       29.66       28.46      0.38 o 
   0   3   1      258.83      253.48      1.44 o 
   1   3   1      165.11      168.59      1.63 o 
   2   3   1      103.01       85.34      0.91 o 
   3   3   1      202.23      207.51      2.02 o 
   4   3   1       88.49       79.62      1.20 o 
   5   3   1        0.47        1.26      0.42 o 
   6   3   1       48.69       45.44      0.74 o 
   7   3   1       11.70        7.95      1.69 o 
   8   3   1       13.04        9.07      1.78 o 
  -7   4   1       44.07       49.17      2.55 o 
  -6   4   1        2.91        4.01      1.61 o 
  -5   4   1       23.25       24.95      0.69 o 
  -4   4   1        0.41        0.86      0.51 o 
  -3   4   1       81.31       72.82      0.65 o 
  -2   4   1        5.33        4.66      0.26 o 
  -1   4   1      323.46      358.01      1.60 o 
   0   4   1      123.13      135.77      0.76 o 
   1   4   1       18.50       17.51      0.57 o 
   2   4   1        0.42        1.03      0.53 o 
   3   4   1       90.66       96.56      0.69 o 
   4   4   1        1.10        1.53      0.42 o 
   5   4   1       31.91       30.19      0.83 o 
   6   4   1       23.88       19.75      0.79 o 
   7   4   1      173.76      167.55      3.51 o 
   8   4   1        1.38        0.72      1.66 o 
  -6   5   1      158.14      161.09      3.57 o 
  -5   5   1       78.82       79.46      1.63 o 
  -4   5   1      422.39      415.64      3.34 o 
  -3   5   1        3.92        3.95      0.66 o 
  -2   5   1        0.38        0.50      0.50 o 
  -1   5   1      271.58      263.55      2.56 o 
   0   5   1       14.69       16.03      0.53 o 
   1   5   1      268.07      253.69      1.50 o 
   2   5   1      127.69      132.61      1.34 o 
   3   5   1        9.64       10.56      0.69 o 
   4   5   1        0.85        0.46      0.66 o 
   5   5   1       19.37       19.89      0.85 o 
   6   5   1       84.16       90.79      2.69 o 
   7   5   1        0.99        1.06      1.75 o 
  -6   6   1        2.92        3.73      1.87 o 
  -5   6   1       65.34       68.92      1.69 o 
  -4   6   1       11.66       11.00      1.11 o 
  -3   6   1        0.05        0.92      0.90 o 
  -2   6   1      265.53      259.26      2.40 o 
  -1   6   1       90.89       93.83      1.24 o 
   0   6   1       45.15       42.74      0.79 o 
   1   6   1        0.29        1.10      0.60 o 
   2   6   1        5.90        6.58      0.94 o 
   3   6   1       10.71       11.39      1.56 o 
   4   6   1      101.77       96.42      2.58 o 
   5   6   1       50.64       39.85      2.11 o 
   6   6   1       13.92        9.71      1.77 o 
   7   6   1        4.73        5.09      1.85 o 
  -5   7   1       55.07       56.26      1.75 o 
  -4   7   1        4.45        4.56      1.15 o 
  -3   7   1        0.14        0.27      1.02 o 
  -2   7   1       97.51       92.87      4.07 o 
  -1   7   1        0.55        1.15      0.92 o 
   0   7   1      314.92      311.38      4.13 o 
   1   7   1       83.01       75.22     39.08 o 
   2   7   1     1679.64     1720.34     11.03 o 
   3   7   1        0.15        1.91      3.09 o 
   4   7   1       91.47       92.49      1.88 o 
   5   7   1      163.64      163.15      2.38 o 
   6   7   1        0.12        0.30      1.13 o 
  -4   8   1        2.85        2.39      1.21 o 
  -3   8   1        6.09        7.74      1.25 o 
  -2   8   1       90.84       92.57      1.85 o 
  -1   8   1       20.38       20.22      1.95 o 
   0   8   1       23.13       19.58      1.47 o 
   1   8   1      110.47      109.58      2.15 o 
   2   8   1        2.40        2.65      1.22 o 
   3   8   1       10.75       10.04      1.28 o 
   4   8   1      152.22      160.41      2.49 o 
   5   8   1        1.84        2.78      1.29 o 
  -2   9   1       81.72       95.43      3.11 o 
  -1   9   1        0.07        1.78      1.83 o 
   0   9   1        2.66        2.87      1.49 o 
   1   9   1        3.84        5.03      1.45 o 
   2   9   1       17.09       15.92      1.52 o 
   3   9   1       20.08       20.36      1.55 o 
  -4  -8   2       14.88       14.96      1.37 o 
  -3  -8   2       26.81       26.61      1.48 o 
  -2  -8   2        3.15        2.98      1.26 o 
  -1  -8   2      345.80      344.22      4.56 o 
   0  -8   2        1.40        1.93      1.19 o 
   1  -8   2        0.00        0.28      1.85 o 
   2  -8   2       32.94       30.45      2.29 o 
   3  -8   2        0.73        0.00      1.83 o 
  -5  -7   2       10.48        7.78      1.18 o 
  -4  -7   2       77.08       75.35      2.20 o 
  -3  -7   2      167.34      176.10      2.34 o 
  -2  -7   2        3.81        3.74      1.08 o 
  -1  -7   2        6.84        9.73      1.20 o 
   0  -7   2       49.14       46.60      1.65 o 
   1  -7   2        0.93        3.71      1.55 o 
   2  -7   2        5.83        7.11      1.68 o 
   3  -7   2       11.54       11.49      1.78 o 
   4  -7   2       34.94       34.79      2.97 o 
  -6  -6   2       46.20       48.94      2.39 o 
  -5  -6   2      132.41      129.40      2.91 o 
  -4  -6   2       15.61       15.84      1.47 o 
  -3  -6   2        6.03        6.15      1.04 o 
  -2  -6   2       39.04       42.17      2.38 o 
  -1  -6   2       19.88       19.68      1.11 o 
   0  -6   2        0.23        0.79      0.91 o 
   1  -6   2       51.16       44.44      1.98 o 
   2  -6   2        0.95        0.00      1.39 o 
   3  -6   2       96.17       85.38      1.77 o 
   4  -6   2        3.51        3.16      1.46 o 
   5  -6   2       94.85       92.24      4.02 o 
  -7  -5   2        0.14        1.25      1.69 o 
  -6  -5   2       17.80       16.28      1.80 o 
  -5  -5   2        2.06        3.06      0.86 o 
  -4  -5   2       14.25       19.35      0.83 o 
  -3  -5   2        8.24       10.29      0.92 o 
  -2  -5   2      165.33      173.73      2.93 o 
  -1  -5   2       41.47       37.13      0.78 o 
   0  -5   2       10.07        9.38      0.72 o 
   1  -5   2       37.73       35.71      0.87 o 
   2  -5   2      194.40      197.66      1.43 o 
   3  -5   2       22.10       21.84      0.85 o 
   4  -5   2        0.00        1.16      0.95 o 
   5  -5   2       57.68       56.78      1.60 o 
   6  -5   2        2.34        1.41      1.15 o 
  -7  -4   2        4.68        3.51      1.66 o 
  -6  -4   2        0.65        0.68      1.51 o 
  -5  -4   2       90.94       85.85      1.77 o 
  -4  -4   2      138.13      129.27      1.03 o 
  -3  -4   2      179.25      175.32      1.27 o 
  -2  -4   2        1.50        1.47      0.47 o 
  -1  -4   2       83.98       77.11      0.86 o 
   0  -4   2      104.46      124.44      1.20 o 
   1  -4   2       29.91       27.77      0.91 o 
   2  -4   2      150.72      155.75      1.14 o 
   3  -4   2        0.36        0.37      0.46 o 
   4  -4   2        8.27        7.02      0.51 o 
   5  -4   2       58.67       57.96      1.49 o 
   6  -4   2       25.12       23.80      1.27 o 
   7  -4   2        0.21        0.00      1.76 o 
  -8  -3   2       18.68       17.32      2.09 o 
  -7  -3   2       41.52       39.79      1.41 o 
  -6  -3   2      166.50      167.56      2.07 o 
  -5  -3   2      561.03      563.49      2.07 o 
  -4  -3   2       39.29       42.28      0.92 o 
  -3  -3   2      274.60      293.59      3.70 o 
  -2  -3   2       43.98       44.63      0.64 o 
  -1  -3   2      285.31      298.18      1.33 o 
   0  -3   2      595.13      605.18      2.16 o 
   1  -3   2        8.67        7.38      0.50 o 
   2  -3   2      282.73      314.97      1.19 o 
   3  -3   2       16.77       15.12      0.47 o 
   4  -3   2      250.81      259.30      1.29 o 
   5  -3   2      121.42      118.11      2.94 o 
   6  -3   2       88.00       97.04      2.81 o 
   7  -3   2        1.99        3.21      1.75 o 
  -8  -2   2      166.77      162.16      7.07 o 
  -7  -2   2       42.11       47.70      1.48 o 
  -6  -2   2      240.84      230.25      2.34 o 
  -5  -2   2       58.59       59.13      0.88 o 
  -4  -2   2      360.57      350.00      2.56 o 
  -3  -2   2        0.02        0.23      0.32 o 
  -2  -2   2      429.83      458.63      1.47 o 
  -1  -2   2        3.51        3.34      0.38 o 
   0  -2   2      491.79      496.14      5.44 o 
   1  -2   2      126.35      123.07      1.51 o 
   2  -2   2       17.28       14.69      0.33 o 
   3  -2   2      477.36      473.63      1.23 o 
   4  -2   2        0.38        0.35      0.27 o 
   5  -2   2       72.33       70.13      1.32 o 
   6  -2   2       19.32       18.80      1.16 o 
   7  -2   2        4.50        5.29      1.57 o 
   8  -2   2        7.17        6.00      1.88 o 
  -8  -1   2        0.81        1.71      1.15 o 
  -7  -1   2       21.73       18.89      2.09 o 
  -6  -1   2      103.41      101.28      1.25 o 
  -5  -1   2       79.69       78.29      0.93 o 
  -4  -1   2      364.48      351.80      3.23 o 
  -3  -1   2       81.83       88.62      0.53 o 
  -2  -1   2      359.48      346.81      1.23 o 
  -1  -1   2      125.86      128.25      0.67 o 
   0  -1   2     1543.53     1624.31      2.13 o 
   1  -1   2    12683.35    12644.98     32.24 o 
   2  -1   2      129.51      128.90      0.54 o 
   3  -1   2      156.31      158.43      1.34 o 
   4  -1   2        5.10        6.65      0.51 o 
   5  -1   2       24.74       24.33      0.84 o 
   6  -1   2        0.30        0.00      0.74 o 
   7  -1   2        2.10        1.88      1.41 o 
   8  -1   2      136.34      134.69      3.25 o 
  -8   0   2        4.42        6.11      1.26 o 
  -7   0   2       36.19       35.05      2.45 o 
  -6   0   2      118.35      112.51      1.17 o 
  -5   0   2      116.63      121.41      1.35 o 
  -4   0   2       11.17       16.70      0.51 o 
  -3   0   2      822.60      865.05      2.82 o 
  -2   0   2      368.92      409.54      1.62 o 
  -1   0   2      128.68      107.43      0.70 o 
   0   0   2     1494.38     1519.46      6.81 o 
   1   0   2      672.24      704.02      2.32 o 
   2   0   2     1659.86     1743.30      5.00 o 
   3   0   2       98.03       98.99      0.78 o 
   4   0   2        5.61        5.66      0.50 o 
   5   0   2        7.63        7.89      0.68 o 
   6   0   2       62.55       59.84      1.39 o 
   7   0   2       21.12       19.73      1.20 o 
   8   0   2        0.31        0.21      1.09 o 
  -8   1   2       40.17       39.85      2.36 o 
  -7   1   2       15.17       14.10      1.73 o 
  -6   1   2        1.42        1.34      0.61 o 
  -5   1   2       34.74       33.66      0.71 o 
  -4   1   2      131.75      124.74      2.46 o 
  -3   1   2       61.86       62.20      0.98 o 
  -2   1   2      183.02      184.17      2.49 o 
  -1   1   2        4.98        5.79      0.39 o 
   0   1   2      583.81      534.67      3.71 o 
   1   1   2      804.05      744.91      1.39 o 
   2   1   2       97.54       77.24      0.43 o 
   3   1   2       10.77       13.39      0.35 o 
   4   1   2        8.26        6.76      0.26 o 
   5   1   2        1.75        2.36      0.24 o 
   6   1   2      178.34      179.92      6.53 o 
   7   1   2      302.42      311.15      4.26 o 
   8   1   2       53.12       49.75      1.88 o 
  -8   2   2       34.90       37.01      2.41 o 
  -7   2   2        8.72        8.62      1.69 o 
  -6   2   2        0.24        0.35      0.59 o 
  -5   2   2       81.95       83.93      1.19 o 
  -4   2   2      257.32      275.83      1.25 o 
  -3   2   2      210.82      204.93      1.04 o 
  -2   2   2      126.45      138.72      1.02 o 
  -1   2   2      374.95      372.58      1.19 o 
   0   2   2      309.91      302.47      3.18 o 
   1   2   2      780.94      773.76      4.11 o 
   2   2   2       39.62       38.69      0.50 o 
   3   2   2      693.22      703.88      2.78 o 
   4   2   2      137.99      159.42      1.12 o 
   5   2   2       13.40       13.31      0.41 o 
   6   2   2       13.71       12.09      0.91 o 
   7   2   2        0.06        0.54      0.87 o 
   8   2   2       19.33       16.34      1.91 o 
  -7   3   2       66.70       63.82      2.64 o 
  -6   3   2      104.88      103.06      2.81 o 
  -5   3   2       62.22       62.37      1.04 o 
  -4   3   2       45.63       45.20      0.70 o 
  -3   3   2        1.54        1.73      0.40 o 
  -2   3   2        0.05        0.30      0.35 o 
  -1   3   2        3.58        3.12      0.35 o 
   0   3   2      944.34     1003.65      3.16 o 
   1   3   2        0.22        0.35      0.19 o 
   2   3   2       50.54       64.72      0.68 o 
   3   3   2        0.01        0.32      0.21 o 
   4   3   2       89.25       91.56      1.44 o 
   5   3   2        1.33        1.57      0.38 o 
   6   3   2        1.74        1.64      0.98 o 
   7   3   2       14.36       15.23      1.75 o 
   8   3   2        0.02        0.77      1.54 o 
  -7   4   2       30.48       24.39      2.18 o 
  -6   4   2       48.23       48.01      2.28 o 
  -5   4   2       59.93       58.59      1.09 o 
  -4   4   2      105.65      108.17      1.07 o 
  -3   4   2        8.55        8.73      0.43 o 
  -2   4   2      199.10      196.43      0.98 o 
  -1   4   2       54.26       57.02      0.62 o 
   0   4   2        5.81        7.55      0.39 o 
   1   4   2       10.58       12.66      0.44 o 
   2   4   2       11.65        8.43      0.57 o 
   3   4   2      179.09      194.10      2.44 o 
   4   4   2      149.70      149.84      1.33 o 
   5   4   2        1.19        1.47      0.57 o 
   6   4   2        6.50        5.99      0.88 o 
   7   4   2      184.04      180.52      3.64 o 
   8   4   2       18.73       22.16      2.06 o 
  -6   5   2      301.24      302.22      4.72 o 
  -5   5   2        5.72        5.26      1.63 o 
  -4   5   2       66.38       65.87      2.38 o 
  -3   5   2       45.82       43.17      0.86 o 
  -2   5   2       97.37       96.52      0.75 o 
  -1   5   2      188.44      214.52      1.17 o 
   0   5   2      372.76      385.12      1.48 o 
   1   5   2      351.05      374.02      1.67 o 
   2   5   2       13.26       13.82      0.55 o 
   3   5   2      350.53      363.81      2.63 o 
   4   5   2        8.11        7.97      0.69 o 
   5   5   2       28.80       24.17      0.85 o 
   6   5   2      124.67      111.62      2.40 o 
   7   5   2       27.45       26.54      2.09 o 
  -6   6   2      141.65      146.07      3.67 o 
  -5   6   2       82.07       88.98      2.79 o 
  -4   6   2     1401.77     1430.39      5.79 o 
  -3   6   2        6.20        6.03      1.00 o 
  -2   6   2      385.86      368.94      2.74 o 
  -1   6   2        8.19        9.21      0.87 o 
   0   6   2      318.64      314.87      1.47 o 
   1   6   2       21.00       20.68      0.64 o 
   2   6   2        6.55        3.74      1.31 o 
   3   6   2      353.19      352.83      4.14 o 
   4   6   2       59.22       54.70      2.15 o 
   5   6   2        2.56        1.89      1.62 o 
   6   6   2       17.92       19.27      1.94 o 
   7   6   2       39.91       41.86      2.46 o 
  -5   7   2        4.88        3.89      1.80 o 
  -4   7   2       10.98       12.55      1.22 o 
  -3   7   2       31.16       30.40      1.29 o 
  -2   7   2      324.76      325.51      3.07 o 
  -1   7   2       69.83       65.87      1.45 o 
   0   7   2      743.01      740.80      3.59 o 
   1   7   2        6.45        1.09      3.19 o 
   2   7   2       71.33       69.49      2.45 o 
   3   7   2        6.78       14.94      1.85 o 
   4   7   2       38.53       42.85      2.22 o 
   5   7   2       41.75       38.81      2.26 o 
   6   7   2        0.38        1.23      1.65 o 
  -4   8   2        0.29        0.50      1.23 o 
  -3   8   2        1.06        1.20      1.14 o 
  -2   8   2       34.34       35.84      2.15 o 
  -1   8   2        3.75        4.60      1.03 o 
   0   8   2       35.31       33.68      2.17 o 
   1   8   2       51.74       52.70      1.77 o 
   2   8   2      762.39      779.58      4.89 o 
   3   8   2       53.04       49.49      3.38 o 
   4   8   2      341.16      350.90      3.48 o 
   5   8   2       20.68       19.48      1.49 o 
  -2   9   2       40.04       34.70      2.44 o 
  -1   9   2       87.45       86.59      3.11 o 
   0   9   2        1.95        1.11      1.50 o 
   1   9   2       27.53       27.60      4.36 o 
   2   9   2        0.16        0.00      1.46 o 
   3   9   2       32.02       33.96      1.68 o 
  -3  -8   3        0.52        1.29      1.19 o 
  -2  -8   3      154.93      159.96      5.00 o 
  -1  -8   3       27.62       26.75      1.53 o 
   0  -8   3       30.35       22.18      1.50 o 
   1  -8   3       16.96       17.05      1.51 o 
   2  -8   3        1.06        1.51      1.92 o 
  -5  -7   3        7.14        6.12      1.74 o 
  -4  -7   3       19.35       20.96      1.87 o 
  -3  -7   3        0.46        1.01      1.06 o 
  -2  -7   3       32.78       34.44      1.36 o 
  -1  -7   3      141.60      136.94      2.16 o 
   0  -7   3        5.38        2.54      1.15 o 
   1  -7   3      122.94      118.13      3.03 o 
   2  -7   3      166.52      140.41      3.33 o 
   3  -7   3       50.58       48.00      2.42 o 
   4  -7   3        8.16        5.39      1.80 o 
  -6  -6   3        5.93        6.71      1.79 o 
  -5  -6   3      239.10      239.50      3.97 o 
  -4  -6   3        9.73        9.15      1.03 o 
  -3  -6   3       30.92       28.93      1.20 o 
  -2  -6   3        5.44        5.94      0.96 o 
  -1  -6   3       19.25       18.39      1.16 o 
   0  -6   3        3.73        2.50      1.01 o 
   1  -6   3       15.22       12.39      1.58 o 
   2  -6   3        1.13        1.23      1.54 o 
   3  -6   3        0.84        1.12      1.50 o 
   4  -6   3      129.96      114.35      3.01 o 
   5  -6   3       16.92       16.87      1.41 o 
  -7  -5   3        0.19        1.27      1.75 o 
  -6  -5   3       44.36       41.86      2.16 o 
  -5  -5   3        5.15        5.22      1.01 o 
  -4  -5   3      257.23      253.87      1.89 o 
  -3  -5   3       14.80       12.80      0.91 o 
  -2  -5   3       88.34       91.39      1.48 o 
  -1  -5   3      162.30      166.45      2.04 o 
   0  -5   3        0.25        0.00      0.42 o 
   1  -5   3       65.96       64.95      1.11 o 
   2  -5   3        0.04        0.56      0.62 o 
   3  -5   3        3.91        5.76      0.68 o 
   4  -5   3       13.15       13.66      1.17 o 
   5  -5   3        4.65        5.19      1.11 o 
   6  -5   3       15.56       17.20      1.85 o 
  -7  -4   3        7.34        6.37      1.74 o 
  -6  -4   3       66.05       69.44      2.92 o 
  -5  -4   3       15.90       15.43      1.11 o 
  -4  -4   3      122.74      124.85      1.56 o 
  -3  -4   3        5.62        4.83      0.56 o 
  -2  -4   3      777.41      808.92      2.57 o 
  -1  -4   3      236.57      229.30      1.40 o 
   0  -4   3      323.06      343.03      1.51 o 
   1  -4   3      217.85      209.42      1.39 o 
   2  -4   3       13.93       12.58      0.37 o 
   3  -4   3      182.84      183.08      2.37 o 
   4  -4   3       11.57       12.28      1.05 o 
   5  -4   3       26.26       23.73      1.22 o 
   6  -4   3       66.63       72.22      1.77 o 
   7  -4   3       35.00       34.23      2.44 o 
  -7  -3   3       21.42       20.52      1.28 o 
  -6  -3   3       47.41       45.86      1.71 o 
  -5  -3   3      297.88      281.36      2.53 o 
  -4  -3   3      146.05      158.08      1.06 o 
  -3  -3   3        0.62        1.14      0.45 o 
  -2  -3   3       21.31       22.48      0.55 o 
  -1  -3   3      146.74      147.98      1.01 o 
   0  -3   3        8.18        4.35      0.37 o 
   1  -3   3      179.69      183.26      1.00 o 
   2  -3   3        0.20        1.22      0.32 o 
   3  -3   3        0.09        0.36      0.30 o 
   4  -3   3      204.25      202.81      1.35 o 
   5  -3   3       27.45       27.13      1.39 o 
   6  -3   3        1.42        0.55      1.00 o 
   7  -3   3       34.83       38.65      2.37 o 
  -8  -2   3       15.13       16.53      2.14 o 
  -7  -2   3        3.13        2.54      1.06 o 
  -6  -2   3       98.45       99.41      3.42 o 
  -5  -2   3      275.58      266.26      1.93 o 
  -4  -2   3       77.91       70.19      0.76 o 
  -3  -2   3       15.17       14.96      0.42 o 
  -2  -2   3       27.64       25.90      0.53 o 
  -1  -2   3       61.48       59.25      0.63 o 
   0  -2   3      163.43      160.73      1.16 o 
   1  -2   3        3.40        2.80      0.36 o 
   2  -2   3     1034.27     1047.49      2.38 o 
   3  -2   3       25.47       18.05      0.37 o 
   4  -2   3       96.71       90.98      0.58 o 
   5  -2   3       35.14       31.80      3.58 o 
   6  -2   3       26.52       23.55      1.13 o 
   7  -2   3        6.22        4.56      1.64 o 
   8  -2   3       84.27       86.86      2.99 o 
  -8  -1   3        0.30        2.02      1.21 o 
  -7  -1   3        6.38        5.98      1.12 o 
  -6  -1   3       11.43       11.54      1.06 o 
  -5  -1   3      125.63      124.32      2.20 o 
  -4  -1   3      154.03      165.44      1.20 o 
  -3  -1   3       74.11       67.49      0.53 o 
  -2  -1   3      113.84      123.62      1.08 o 
  -1  -1   3      134.01      143.03      0.80 o 
   0  -1   3       62.29       80.78      0.50 o 
   1  -1   3     4874.04     4943.23     19.18 o 
   2  -1   3       22.75       21.51      0.45 o 
   3  -1   3       53.68       53.83      0.96 o 
   4  -1   3       90.50       84.63      1.22 o 
   5  -1   3        5.36        7.56      0.83 o 
   6  -1   3        0.07        0.42      0.84 o 
   7  -1   3       36.27       33.95      1.99 o 
   8  -1   3      136.77      151.57      3.49 o 
  -8   0   3        3.43        2.80      1.21 o 
  -7   0   3        0.01        0.26      1.08 o 
  -6   0   3      271.42      256.42      1.73 o 
  -5   0   3       32.04       31.51      0.75 o 
  -4   0   3      464.37      444.03      2.19 o 
  -3   0   3      252.21      265.37      1.69 o 
  -2   0   3      711.83      726.87      3.36 o 
  -1   0   3     1233.59     1164.39      3.95 o 
   0   0   3       86.48       69.01      0.85 o 
   1   0   3      203.49      211.76      1.14 o 
   2   0   3      560.16      597.30      1.30 o 
   3   0   3        1.45        1.86      0.40 o 
   4   0   3       47.02       49.41      0.71 o 
   5   0   3        0.59        0.63      0.50 o 
   6   0   3        0.00        0.50      0.64 o 
   7   0   3       11.06       11.41      1.08 o 
   8   0   3       53.80       59.64      1.71 o 
  -8   1   3       30.67       28.53      2.26 o 
  -7   1   3       27.01       26.62      1.97 o 
  -6   1   3       18.85       19.39      0.84 o 
  -5   1   3        0.00        0.00      0.60 o 
  -4   1   3       64.12       69.88      1.18 o 
  -3   1   3      564.06      604.21      5.26 o 
  -2   1   3        2.53        4.44      0.50 o 
  -1   1   3        2.49        1.56      0.41 o 
   0   1   3     2106.91     2088.41     11.28 o 
   1   1   3        0.30        0.89      0.31 o 
   2   1   3      510.14      503.51      1.17 o 
   3   1   3      360.12      343.80      0.81 o 
   4   1   3      323.65      314.46      2.84 o 
   5   1   3      349.66      341.71      3.14 o 
   6   1   3       36.37       36.26      1.17 o 
   7   1   3      171.88      179.56      2.24 o 
   8   1   3        4.75        6.82      1.12 o 
  -7   2   3       52.71       58.12      2.49 o 
  -6   2   3      306.66      270.70      6.54 o 
  -5   2   3       16.12       15.80      0.92 o 
  -4   2   3      293.08      286.89      1.87 o 
  -3   2   3        1.91        1.34      0.45 o 
  -2   2   3       14.25       15.01      0.55 o 
  -1   2   3       88.67       94.11      0.76 o 
   0   2   3        0.37        2.25      0.36 o 
   1   2   3      208.83      203.31      1.34 o 
   2   2   3      740.92      707.77      1.67 o 
   3   2   3      171.47      156.49      0.84 o 
   4   2   3      568.10      571.21      1.41 o 
   5   2   3       74.50       73.84      0.62 o 
   6   2   3        3.55        4.06      0.81 o 
   7   2   3       91.17       87.97      1.62 o 
   8   2   3       15.20       14.13      1.95 o 
  -7   3   3       55.23       52.57      2.54 o 
  -6   3   3       30.16       27.09      2.01 o 
  -5   3   3        2.67        2.98      0.68 o 
  -4   3   3       71.05       70.91      0.82 o 
  -3   3   3      297.01      323.45      1.60 o 
  -2   3   3      741.69      755.41      4.03 o 
  -1   3   3      500.50      528.71      3.96 o 
   0   3   3        0.11        1.04      0.35 o 
   1   3   3        1.20        1.70      0.29 o 
   2   3   3       27.70       28.43      0.60 o 
   3   3   3        8.22        9.38      0.42 o 
   4   3   3       60.16       66.42      0.59 o 
   5   3   3        0.02        0.36      0.36 o 
   6   3   3       96.83       96.07      2.47 o 
   7   3   3       13.58       12.22      1.67 o 
   8   3   3      129.65      143.05      3.49 o 
  -7   4   3       15.35       18.79      2.18 o 
  -6   4   3        4.23        6.66      1.73 o 
  -5   4   3        0.52        0.88      1.51 o 
  -4   4   3      121.97      126.36      1.00 o 
  -3   4   3      334.49      336.20      2.41 o 
  -2   4   3       11.12       14.13      0.45 o 
  -1   4   3      150.20      171.33      1.91 o 
   0   4   3      772.94      827.90      3.34 o 
   1   4   3      573.35      638.69      2.65 o 
   2   4   3     1268.71     1390.60      4.91 o 
   3   4   3        0.03        0.45      0.43 o 
   4   4   3      216.82      226.49      2.77 o 
   5   4   3        0.79        1.06      0.53 o 
   6   4   3        7.40        7.93      1.51 o 
   7   4   3       52.08       56.25      2.37 o 
   8   4   3        2.14        1.40      1.74 o 
  -6   5   3      110.50      114.36      3.18 o 
  -5   5   3      133.53      122.85      3.00 o 
  -4   5   3       29.61       29.20      1.11 o 
  -3   5   3      240.14      246.08      2.75 o 
  -2   5   3       41.73       43.72      0.64 o 
  -1   5   3        6.69        7.22      0.46 o 
   0   5   3      199.18      206.26      1.43 o 
   1   5   3        2.01        2.98      0.33 o 
   2   5   3        0.02        0.50      0.48 o 
   3   5   3       26.96       28.90      0.76 o 
   4   5   3       25.58       26.29      0.73 o 
   5   5   3      383.90      381.97      2.56 o 
   6   5   3        3.38        4.15      1.54 o 
   7   5   3        0.70        0.41      1.69 o 
  -6   6   3       10.90       11.86      2.00 o 
  -5   6   3       37.05       37.34      2.17 o 
  -4   6   3        0.19        1.25      1.59 o 
  -3   6   3       46.82       44.00      1.81 o 
  -2   6   3      428.64      433.17      7.96 o 
  -1   6   3       62.23       60.68      0.88 o 
   0   6   3      211.95      213.83      1.62 o 
   1   6   3       17.46       15.60      0.84 o 
   2   6   3      252.43      236.14      2.17 o 
   3   6   3      891.73      883.43      4.29 o 
   4   6   3        0.03        0.00      1.39 o 
   5   6   3       57.61       63.65      2.44 o 
   6   6   3      154.93      157.37      3.50 o 
   7   6   3       18.19       19.43      2.05 o 
  -5   7   3       10.98       14.10      2.02 o 
  -4   7   3      134.09      141.26      2.19 o 
  -3   7   3        7.71        8.59      1.09 o 
  -2   7   3       31.04       30.95      1.26 o 
  -1   7   3      225.11      219.43      3.17 o 
   0   7   3       53.37       49.55      2.88 o 
   1   7   3       42.54       41.37      7.62 o 
   2   7   3       26.73       29.62      1.17 o 
   3   7   3      261.96      278.21      4.11 o 
   4   7   3      134.04      132.44      3.18 o 
   5   7   3       18.48       13.18      1.86 o 
   6   7   3        0.26        1.54      1.69 o 
  -3   8   3        0.48        0.00      1.15 o 
  -2   8   3       55.93       56.71      1.77 o 
  -1   8   3       73.53       70.73      2.58 o 
   0   8   3       16.96       18.03      1.43 o 
   1   8   3       11.40       10.04      1.36 o 
   2   8   3        0.18        0.00      1.76 o 
   3   8   3       69.51       64.79      2.63 o 
   4   8   3       34.16       39.04      2.44 o 
   5   8   3       21.62       18.31      2.14 o 
  -2   9   3       16.22       18.86      2.25 o 
  -1   9   3       41.83       42.70      2.48 o 
   0   9   3        4.96        5.33      1.46 o 
   1   9   3        4.79        4.59      1.55 o 
   2   9   3        7.73        8.73      1.55 o 
   3   9   3       11.19       14.46      2.11 o 
  -2  -8   4       12.51       17.51      1.37 o 
  -1  -8   4        6.22       11.45      1.32 o 
   0  -8   4       60.13       53.13      1.77 o 
   1  -8   4        0.03        0.00      1.26 o 
  -4  -7   4       71.97       78.85      2.61 o 
  -3  -7   4        0.24        0.02      1.07 o 
  -2  -7   4       19.61       20.39      2.72 o 
  -1  -7   4       11.71       12.05      1.17 o 
   0  -7   4       72.69       66.89      2.50 o 
   1  -7   4        5.40        7.14      1.15 o 
   2  -7   4        0.45        0.00      1.66 o 
   3  -7   4       24.04       25.52      2.14 o 
  -5  -6   4       20.99       23.21      1.86 o 
  -4  -6   4       68.42       70.85      1.61 o 
  -3  -6   4        6.47        4.58      0.97 o 
  -2  -6   4        5.23        6.71      0.99 o 
  -1  -6   4       19.81       19.04      1.43 o 
   0  -6   4        6.95        1.29      2.73 o 
   1  -6   4       12.05       11.30      1.64 o 
   2  -6   4       55.84       50.55      2.25 o 
   3  -6   4       90.30       88.37      2.74 o 
   4  -6   4        0.03        0.79      1.67 o 
   5  -6   4        3.54        4.73      1.72 o 
  -6  -5   4       15.61       12.92      1.83 o 
  -5  -5   4       21.23       22.49      1.33 o 
  -4  -5   4        0.74        2.69      1.03 o 
  -3  -5   4        0.14        0.00      0.84 o 
  -2  -5   4        2.53        3.81      1.83 o 
  -1  -5   4      107.14      107.95      1.62 o 
   0  -5   4      196.42      185.99      2.19 o 
   1  -5   4        4.60        2.86      0.70 o 
   2  -5   4       69.27       68.58      2.19 o 
   3  -5   4       10.72       11.40      1.56 o 
   4  -5   4        0.00        0.17      1.52 o 
   5  -5   4       19.09       20.33      1.87 o 
   6  -5   4       36.76       38.00      1.67 o 
  -7  -4   4        0.38        0.17      1.58 o 
  -6  -4   4       79.55       81.10      1.79 o 
  -5  -4   4       52.02       52.76      1.47 o 
  -4  -4   4      257.90      271.95      1.86 o 
  -3  -4   4      133.56      131.19      2.71 o 
  -2  -4   4       17.40       19.02      0.86 o 
  -1  -4   4       61.99       57.76      0.84 o 
   0  -4   4        7.28        7.34      0.46 o 
   1  -4   4        0.15        0.47      0.42 o 
   2  -4   4      152.37      146.82      1.37 o 
   3  -4   4        2.24        1.80      0.55 o 
   4  -4   4       28.71       29.67      1.76 o 
   5  -4   4       24.83       21.65      1.29 o 
   6  -4   4       17.20       17.26      1.32 o 
  -7  -3   4       21.70       20.10      1.34 o 
  -6  -3   4        0.02        0.00      1.03 o 
  -5  -3   4       69.91       68.38      1.54 o 
  -4  -3   4        8.42        7.98      0.62 o 
  -3  -3   4       24.72       26.85      0.64 o 
  -2  -3   4        0.55        1.08      0.46 o 
  -1  -3   4        7.83       10.81      0.50 o 
   0  -3   4       37.52       37.76      0.55 o 
   1  -3   4      615.64      593.99      2.10 o 
   2  -3   4      257.64      258.66      1.62 o 
   3  -3   4       83.04       77.70      0.74 o 
   4  -3   4       21.71       21.61      1.26 o 
   5  -3   4      107.08      104.90      1.84 o 
   6  -3   4      101.81      104.71      4.29 o 
   7  -3   4       11.76       13.33      1.26 o 
  -7  -2   4       32.26       35.28      2.06 o 
  -6  -2   4      167.53      174.64      9.25 o 
  -5  -2   4      457.11      445.37      3.66 o 
  -4  -2   4        1.61        1.41      0.38 o 
  -3  -2   4       27.38       25.39      0.72 o 
  -2  -2   4       59.15       55.87      0.68 o 
  -1  -2   4        0.55        0.36      0.36 o 
   0  -2   4      263.38      264.69      2.33 o 
   1  -2   4       75.72       82.28      0.75 o 
   2  -2   4     3060.84     3165.55     15.08 o 
   3  -2   4      263.53      249.02      1.45 o 
   4  -2   4       14.06       14.39      0.68 o 
   5  -2   4       73.11       68.54      1.11 o 
   6  -2   4        0.94        0.74      0.96 o 
   7  -2   4       49.21       52.36      1.57 o 
  -7  -1   4       31.58       29.99      1.41 o 
  -6  -1   4        0.94        0.05      0.94 o 
  -5  -1   4       68.58       74.08      3.86 o 
  -4  -1   4        0.00        0.21      0.52 o 
  -3  -1   4       48.16       42.60      0.52 o 
  -2  -1   4       24.01       22.90      0.47 o 
  -1  -1   4        0.22        0.26      0.31 o 
   0  -1   4      860.83      837.18      3.54 o 
   1  -1   4      238.11      246.44      1.44 o 
   2  -1   4        5.31        4.72      0.33 o 
   3  -1   4      142.64      143.56      1.40 o 
   4  -1   4        1.22        1.47      0.57 o 
   5  -1   4       50.70       50.41      1.00 o 
   6  -1   4        5.66        6.97      0.97 o 
   7  -1   4      159.61      165.30      2.22 o 
   8  -1   4       60.69       61.54      2.53 o 
  -7   0   4        6.47        8.02      1.51 o 
  -6   0   4       27.79       23.30      1.21 o 
  -5   0   4        6.79        7.14      0.63 o 
  -4   0   4        0.24        0.00      0.50 o 
  -3   0   4      208.00      214.80      1.28 o 
  -2   0   4      379.66      375.44      1.20 o 
  -1   0   4      229.89      242.68      1.15 o 
   0   0   4      710.99      732.91      2.75 o 
   1   0   4      876.47      861.64      4.26 o 
   2   0   4       69.95       75.76      0.79 o 
   3   0   4      139.94      126.59      1.40 o 
   4   0   4      336.27      336.63      1.61 o 
   5   0   4        4.17        4.79      0.57 o 
   6   0   4       36.97       33.28      0.95 o 
   7   0   4       63.94       60.08      1.58 o 
   8   0   4      227.01      246.90      2.94 o 
  -7   1   4       20.11       18.48      1.95 o 
  -6   1   4      191.22      184.58      3.42 o 
  -5   1   4        2.79        3.90      0.70 o 
  -4   1   4        5.47        5.50      0.85 o 
  -3   1   4      359.78      373.03      2.34 o 
  -2   1   4      297.01      275.58      1.91 o 
  -1   1   4       30.54       30.90      0.81 o 
   0   1   4      116.94      122.98      0.98 o 
   1   1   4      323.18      326.33      1.05 o 
   2   1   4        6.32        5.24      0.29 o 
   3   1   4       82.76       85.35      0.71 o 
   4   1   4        3.76        2.75      0.52 o 
   5   1   4       12.76       13.37      0.72 o 
   6   1   4      179.32      174.95      3.69 o 
   7   1   4       15.17       15.45      1.72 o 
   8   1   4       49.11       46.70      1.56 o 
  -7   2   4        3.07        1.77      1.72 o 
  -6   2   4       20.81       13.60      1.80 o 
  -5   2   4       16.73       13.70      1.62 o 
  -4   2   4       29.17       30.27      1.40 o 
  -3   2   4       14.48       15.44      0.67 o 
  -2   2   4      514.62      542.59      4.07 o 
  -1   2   4       10.52        6.79      0.48 o 
   0   2   4       68.05       73.56      0.81 o 
   1   2   4      443.26      446.77      1.41 o 
   2   2   4       12.67       12.50      0.41 o 
   3   2   4        1.32        0.91      0.30 o 
   4   2   4       11.24       10.92      0.34 o 
   5   2   4      108.13      104.33      1.05 o 
   6   2   4       42.97       41.73      0.99 o 
   7   2   4       11.27       11.74      1.69 o 
   8   2   4       16.29       15.53      1.92 o 
  -7   3   4       23.59       24.50      2.23 o 
  -6   3   4        0.71        0.61      1.60 o 
  -5   3   4       62.87       60.80      2.29 o 
  -4   3   4      108.96      114.86      1.39 o 
  -3   3   4       12.76       13.12      0.49 o 
  -2   3   4      303.61      332.91      1.56 o 
  -1   3   4       45.70       44.00      0.66 o 
   0   3   4     1427.45     1613.38      2.92 o 
   1   3   4       80.62       83.65      0.65 o 
   2   3   4      260.54      265.86      1.53 o 
   3   3   4       11.34        7.36      0.41 o 
   4   3   4       10.03       12.72      0.46 o 
   5   3   4       48.42       49.20      0.67 o 
   6   3   4        2.30        0.78      1.32 o 
   7   3   4       46.31       41.34      2.07 o 
   8   3   4       88.58       94.04      2.98 o 
  -7   4   4        0.14        2.14      1.97 o 
  -6   4   4       11.42        9.69      1.89 o 
  -5   4   4        9.36       10.12      1.00 o 
  -4   4   4       41.68       41.38      0.92 o 
  -3   4   4       12.16       11.09      0.56 o 
  -2   4   4       36.33       32.98      0.68 o 
  -1   4   4      162.23      176.62      1.81 o 
   0   4   4       50.31       53.24      0.68 o 
   1   4   4      143.93      143.38      0.82 o 
   2   4   4        1.53        0.57      0.28 o 
   3   4   4       68.33       69.70      0.83 o 
   4   4   4        0.21        0.38      0.47 o 
   5   4   4       11.77        9.33      0.56 o 
   6   4   4      211.25      210.43      3.56 o 
   7   4   4       34.72       33.38      2.09 o 
   8   4   4        0.67        0.68      1.69 o 
  -6   5   4       47.89       48.05      2.48 o 
  -5   5   4        3.29        2.92      1.59 o 
  -4   5   4      367.37      358.21      2.14 o 
  -3   5   4      461.04      454.30      6.30 o 
  -2   5   4        1.08        1.46      0.64 o 
  -1   5   4        0.91        1.05      0.46 o 
   0   5   4        9.33        8.21      0.49 o 
   1   5   4       66.26       72.87      0.99 o 
   2   5   4       30.70       31.29      0.70 o 
   3   5   4        0.13        0.22      0.51 o 
   4   5   4      500.84      510.64      2.23 o 
   5   5   4       31.70       30.51      0.78 o 
   6   5   4       85.06       84.35      2.62 o 
   7   5   4        2.72        3.73      1.77 o 
  -5   6   4       18.32       18.03      1.96 o 
  -4   6   4        8.96        7.97      1.05 o 
  -3   6   4      129.43      128.03      1.92 o 
  -2   6   4        1.29        2.00      0.59 o 
  -1   6   4        0.98        1.46      1.09 o 
   0   6   4       14.15       11.39      0.68 o 
   1   6   4       32.45       29.93      2.01 o 
   2   6   4       36.87       37.99      1.99 o 
   3   6   4      129.51      129.90      6.67 o 
   4   6   4        0.00        0.00      0.94 o 
   5   6   4        3.32        0.00      1.68 o 
   6   6   4       60.61       56.92      2.41 o 
   7   6   4        2.81        2.10      1.74 o 
  -4   7   4       82.02       85.42      1.85 o 
  -3   7   4        0.70        1.48      1.04 o 
  -2   7   4       12.51       13.73      1.14 o 
  -1   7   4       25.91       22.34      1.12 o 
   0   7   4       58.56       61.35      1.53 o 
   1   7   4       24.71       17.65     11.42 o 
   2   7   4      241.79      238.07      2.40 o 
   3   7   4      158.34      165.36      2.17 o 
   4   7   4       34.76       32.09      2.07 o 
   5   7   4        4.78        3.05      1.68 o 
   6   7   4        3.13        2.27      1.75 o 
  -3   8   4       10.03       11.64      1.27 o 
  -2   8   4        4.72        6.72      1.10 o 
  -1   8   4      103.87       99.91      2.89 o 
   0   8   4       12.40        9.08      1.33 o 
   1   8   4        3.57        3.52      1.89 o 
   2   8   4       47.93       43.25      1.41 o 
   3   8   4        5.88        8.27      1.75 o 
   4   8   4        3.25        4.69      1.92 o 
   5   8   4        3.69        4.59      1.91 o 
  -1   9   4        5.15        6.49      1.97 o 
   0   9   4        1.27        1.59      1.99 o 
   1   9   4        4.02        7.11      1.96 o 
   2   9   4        1.96        0.00      1.36 o 
   3   9   4        0.27        2.26      1.93 o 
  -3  -7   5       30.71       33.92      1.43 o 
  -2  -7   5        0.90        1.96      1.15 o 
  -1  -7   5        0.25        0.00      1.80 o 
   0  -7   5       11.88       13.25      2.04 o 
   1  -7   5        2.10        2.18      1.30 o 
   2  -7   5        0.58        3.36      1.87 o 
  -5  -6   5        2.39        2.50      1.56 o 
  -4  -6   5        6.35        5.60      1.53 o 
  -3  -6   5       53.43       52.13      1.49 o 
  -2  -6   5        2.36        2.34      0.95 o 
  -1  -6   5        3.84        3.73      1.01 o 
   0  -6   5       13.18       14.36      1.14 o 
   1  -6   5        5.14        3.91      1.02 o 
   2  -6   5        0.14        0.73      1.58 o 
   3  -6   5        1.03        0.00      1.67 o 
   4  -6   5        0.95        1.13      1.69 o 
  -5  -5   5       21.51       21.23      1.32 o 
  -4  -5   5        7.00        6.32      1.42 o 
  -3  -5   5       23.44       23.26      1.10 o 
  -2  -5   5        2.00        1.56      0.85 o 
  -1  -5   5       89.84       89.54      1.21 o 
   0  -5   5       86.00       85.22      1.54 o 
   1  -5   5       22.42       20.51      1.64 o 
   2  -5   5       25.55       20.09      6.63 o 
   3  -5   5        4.22        3.82      1.54 o 
   4  -5   5        5.02        5.75      1.65 o 
   5  -5   5        2.27        3.77      1.73 o 
  -6  -4   5       18.56       15.38      1.30 o 
  -5  -4   5      152.62      159.73      2.19 o 
  -4  -4   5      259.27      263.80      3.41 o 
  -3  -4   5       16.25       16.00      0.86 o 
  -2  -4   5        2.25        3.13      0.77 o 
  -1  -4   5      452.24      457.02      4.27 o 
   0  -4   5        7.32        6.72      0.50 o 
   1  -4   5      291.33      279.02      2.19 o 
   2  -4   5      143.52      134.08      3.44 o 
   3  -4   5       68.37       71.58      2.37 o 
   4  -4   5        1.23        0.49      1.39 o 
   5  -4   5       12.89       13.15      1.75 o 
   6  -4   5        0.40        0.00      1.65 o 
  -7  -3   5        9.36       13.18      1.35 o 
  -6  -3   5       43.73       47.51      1.53 o 
  -5  -3   5      105.30      102.11      1.81 o 
  -4  -3   5      330.21      318.56      8.73 o 
  -3  -3   5       78.48       75.26      1.18 o 
  -2  -3   5        0.76        0.82      0.48 o 
  -1  -3   5      268.92      257.70      1.28 o 
   0  -3   5       29.83       28.30      0.55 o 
   1  -3   5      106.16       98.26      0.95 o 
   2  -3   5       42.39       39.83      0.67 o 
   3  -3   5        6.01        6.84      0.45 o 
   4  -3   5        6.67        6.94      1.45 o 
   5  -3   5       13.62       15.78      1.62 o 
   6  -3   5       68.04       65.90      1.75 o 
   7  -3   5        0.50        0.77      1.21 o 
  -7  -2   5        4.68        1.77      1.17 o 
  -6  -2   5       47.64       50.17      4.16 o 
  -5  -2   5        0.21        0.84      1.08 o 
  -4  -2   5       35.42       38.50      1.14 o 
  -3  -2   5       33.19       34.14      0.66 o 
  -2  -2   5       46.91       47.05      0.68 o 
  -1  -2   5        1.87        1.08      0.35 o 
   0  -2   5        1.02        1.64      0.32 o 
   1  -2   5      189.03      191.45      1.86 o 
   2  -2   5     1497.59     1501.82      7.69 o 
   3  -2   5       82.83       76.10      0.73 o 
   4  -2   5        0.09        0.00      0.69 o 
   5  -2   5      452.93      458.79      3.06 o 
   6  -2   5       29.06       30.05      1.38 o 
   7  -2   5      123.71      137.77      2.28 o 
  -7  -1   5        3.46        1.69      1.13 o 
  -6  -1   5       56.36       53.55      2.44 o 
  -5  -1   5      452.16      430.72      4.70 o 
  -4  -1   5      358.35      371.92      6.04 o 
  -3  -1   5      355.81      358.84      1.39 o 
  -2  -1   5     1308.22     1367.23      5.88 o 
  -1  -1   5      122.84      119.94      0.76 o 
   0  -1   5        1.41        5.04      0.51 o 
   1  -1   5      245.53      238.12      1.22 o 
   2  -1   5      480.39      492.13      1.71 o 
   3  -1   5       95.00       97.40      1.50 o 
   4  -1   5        4.03        2.64      0.74 o 
   5  -1   5        0.04        0.27      0.78 o 
   6  -1   5        0.01        0.28      0.74 o 
   7  -1   5       66.93       73.50      1.72 o 
  -7   0   5        0.06        0.12      1.72 o 
  -6   0   5        4.04        3.83      1.04 o 
  -5   0   5        0.04        1.02      1.30 o 
  -4   0   5        3.96        2.89      0.57 o 
  -3   0   5        6.17        5.72      0.51 o 
  -2   0   5       97.05       99.32      0.72 o 
  -1   0   5       10.52       12.17      0.49 o 
   0   0   5      504.98      530.98      1.79 o 
   1   0   5      421.21      405.79      3.40 o 
   2   0   5      541.52      545.34      2.54 o 
   3   0   5        9.84        9.21      0.45 o 
   4   0   5        6.20        7.11      0.64 o 
   5   0   5        4.75        5.28      0.69 o 
   6   0   5       33.66       33.46      0.86 o 
   7   0   5       10.94       10.22      1.11 o 
   8   0   5      142.16      149.51      3.31 o 
  -7   1   5        5.77        5.38      1.87 o 
  -6   1   5        2.64        2.71      1.65 o 
  -5   1   5      181.01      163.99      3.16 o 
  -4   1   5       69.49       71.18      2.60 o 
  -3   1   5       89.87       78.81      1.11 o 
  -2   1   5       72.46       72.17      0.86 o 
  -1   1   5       23.85       31.80      0.72 o 
   0   1   5       79.19       75.88      1.24 o 
   1   1   5       42.68       48.44      0.71 o 
   2   1   5      386.16      380.98      1.19 o 
   3   1   5      343.24      335.02      2.54 o 
   4   1   5      563.79      556.89     12.14 o 
   5   1   5      219.01      230.30      2.21 o 
   6   1   5       18.79       17.39      0.85 o 
   7   1   5       19.86       18.62      1.15 o 
   8   1   5        0.10        0.00      1.61 o 
  -7   2   5        0.88        0.00      1.79 o 
  -6   2   5      234.12      208.93      3.87 o 
  -5   2   5       57.43       50.71      2.13 o 
  -4   2   5      163.37      155.22      2.87 o 
  -3   2   5       48.04       49.07      1.03 o 
  -2   2   5        2.29        1.00      0.46 o 
  -1   2   5      314.46      300.03      2.77 o 
   0   2   5        5.45        5.82      0.51 o 
   1   2   5      123.62      145.60      1.14 o 
   2   2   5       97.59       99.21      0.77 o 
   3   2   5       17.41       18.93      0.44 o 
   4   2   5       12.48       13.18      0.37 o 
   5   2   5        2.85        4.06      0.82 o 
   6   2   5       32.98       31.77      1.24 o 
   7   2   5       87.76       90.13      2.64 o 
   8   2   5       88.92       90.64      2.92 o 
  -7   3   5       21.32       22.46      2.24 o 
  -6   3   5        0.25        1.17      1.75 o 
  -5   3   5        0.62        0.00      0.99 o 
  -4   3   5        0.23        0.08      0.84 o 
  -3   3   5      127.07      128.52      1.21 o 
  -2   3   5       21.28       19.65      0.72 o 
  -1   3   5        5.02        7.95      0.52 o 
   0   3   5       54.76       56.28      1.20 o 
   1   3   5      265.82      268.52      1.32 o 
   2   3   5        0.36        0.73      0.38 o 
   3   3   5      380.91      379.67      4.12 o 
   4   3   5      163.53      165.48      1.07 o 
   5   3   5       12.49       12.83      0.98 o 
   6   3   5       40.34       42.69      1.39 o 
   7   3   5        4.79        3.45      1.45 o 
   8   3   5       40.05       44.88      2.34 o 
  -6   4   5       17.51       20.30      1.31 o 
  -5   4   5        2.77        1.74      1.00 o 
  -4   4   5       67.38       62.18      1.44 o 
  -3   4   5        9.71        9.59      0.88 o 
  -2   4   5      119.54      122.67      1.28 o 
  -1   4   5        3.69        3.61      0.48 o 
   0   4   5      135.50      156.99      2.46 o 
   1   4   5      123.00      129.69      1.20 o 
   2   4   5      167.36      177.52      1.20 o 
   3   4   5       33.50       33.92      0.68 o 
   4   4   5      101.24      103.92      1.01 o 
   5   4   5        2.34        1.47      0.91 o 
   6   4   5       52.23       54.20      1.56 o 
   7   4   5       26.72       21.66      1.87 o 
  -6   5   5       13.25       13.01      1.96 o 
  -5   5   5       42.34       42.77      2.26 o 
  -4   5   5      114.86      115.02      1.74 o 
  -3   5   5      374.22      360.66      4.53 o 
  -2   5   5        7.03        7.04      0.80 o 
  -1   5   5       63.96       58.55      1.12 o 
   0   5   5        0.49        0.38      0.48 o 
   1   5   5        9.98        9.19      0.45 o 
   2   5   5        3.49        3.30      0.55 o 
   3   5   5      107.34      100.86      1.10 o 
   4   5   5      543.91      530.52      2.29 o 
   5   5   5        5.54        6.32      1.08 o 
   6   5   5        0.51        0.00      1.05 o 
   7   5   5       38.98       38.66      2.25 o 
  -5   6   5       36.49       44.13      2.40 o 
  -4   6   5        2.53        4.15      1.60 o 
  -3   6   5       53.51       61.02      1.49 o 
  -2   6   5        1.00        1.03      0.73 o 
  -1   6   5       63.18       59.44      1.14 o 
   0   6   5      131.78      128.31      2.46 o 
   1   6   5       79.20       80.62      1.46 o 
   2   6   5        0.01        0.48      0.87 o 
   3   6   5       20.86       20.70      1.13 o 
   4   6   5       72.91       68.16      2.95 o 
   5   6   5       23.54       21.13      1.65 o 
   6   6   5       11.66       10.55      1.74 o 
   7   6   5        6.22        8.38      1.91 o 
  -4   7   5       31.96       32.60      2.12 o 
  -3   7   5        6.50        8.20      1.11 o 
  -2   7   5       33.26       30.01      1.25 o 
  -1   7   5      151.12      148.15      2.46 o 
   0   7   5      195.67      183.40      2.10 o 
   1   7   5      115.33      108.61      1.89 o 
   2   7   5      101.62       91.93      3.82 o 
   3   7   5      152.97      157.76      6.66 o 
   4   7   5        9.02        6.47      1.08 o 
   5   7   5        9.67        6.33      1.95 o 
   6   7   5        4.46        8.12      1.87 o 
  -3   8   5        0.03        0.99      1.11 o 
  -2   8   5       51.21       50.99      2.51 o 
  -1   8   5       12.68       10.37      1.85 o 
   0   8   5      180.98      177.11      3.62 o 
   1   8   5       21.73       22.73      2.07 o 
   2   8   5        0.65        2.48      1.02 o 
   3   8   5       30.69       33.28      1.40 o 
   4   8   5        0.08        1.19      1.24 o 
   5   8   5       27.82       25.37      2.25 o 
  -1   9   5        2.15        2.83      1.95 o 
   0   9   5       12.82       13.54      1.54 o 
   1   9   5        7.63        8.23      2.08 o 
   2   9   5       11.59       11.58      2.12 o 
   3   9   5       15.41       23.24      2.24 o 
  -1  -7   6       10.61       16.58      1.97 o 
   0  -7   6        0.28        1.15      1.74 o 
   1  -7   6       28.52       33.66      2.43 o 
  -3  -6   6        2.81        4.64      1.53 o 
  -2  -6   6        0.07        0.38      1.45 o 
  -1  -6   6        0.20        0.09      1.49 o 
   0  -6   6      138.99      144.45      3.29 o 
   1  -6   6       13.39        9.48      1.78 o 
   2  -6   6       34.84       39.12      2.33 o 
   3  -6   6        2.05        4.76      1.94 o 
  -5  -5   6      392.43      410.13      5.20 o 
  -3  -5   6      531.28      557.76      5.02 o 
  -2  -5   6       35.02       35.00      1.30 o 
  -1  -5   6       99.07       98.38      1.72 o 
   0  -5   6        8.79        6.65      1.57 o 
   1  -5   6        0.33        0.58      1.50 o 
   2  -5   6        1.50        0.14      1.52 o 
   3  -5   6       25.25       22.15      2.03 o 
   4  -5   6       27.68       29.80      2.23 o 
  -5  -4   6       10.26        9.95      1.21 o 
  -4  -4   6       95.21       97.95      2.28 o 
  -3  -4   6      312.11      317.60      2.44 o 
  -2  -4   6      121.28      126.80      1.37 o 
  -1  -4   6      294.74      289.61      1.87 o 
   0  -4   6      336.14      335.88      1.97 o 
   1  -4   6       74.52       72.18      1.01 o 
   2  -4   6        0.00        0.00      0.67 o 
   3  -4   6       27.25       26.57      1.90 o 
   4  -4   6        1.56        0.71      1.61 o 
   5  -4   6       12.93       13.19      1.87 o 
  -6  -3   6        1.64        1.10      1.14 o 
  -5  -3   6       43.32       44.75      2.18 o 
  -4  -3   6      276.11      288.98      3.25 o 
  -3  -3   6        9.28        9.73      0.74 o 
  -2  -3   6       26.19       23.59      0.73 o 
  -1  -3   6      209.39      206.97      1.65 o 
   0  -3   6       14.10       13.27      0.51 o 
   1  -3   6      769.99      749.58      3.46 o 
   2  -3   6      324.75      317.59      1.64 o 
   3  -3   6     2082.83     2085.29     14.09 o 
   4  -3   6       43.11       45.04      2.09 o 
   5  -3   6      105.85      109.05      2.92 o 
   6  -3   6       30.16       32.44      2.19 o 
  -6  -2   6        9.76        9.35      1.23 o 
  -5  -2   6       23.79       21.24      1.21 o 
  -4  -2   6      332.39      329.35      2.63 o 
  -3  -2   6      111.02      108.96      1.77 o 
  -2  -2   6       11.70       11.96      0.57 o 
  -1  -2   6      202.32      194.44      1.04 o 
   0  -2   6        4.35        5.44      0.34 o 
   1  -2   6      132.21      121.28      1.10 o 
   2  -2   6      131.03      132.46      1.73 o 
   3  -2   6      159.74      161.05      1.85 o 
   4  -2   6      111.75      110.76      1.66 o 
   5  -2   6      187.60      196.92      4.92 o 
   6  -2   6       31.64       32.13      2.03 o 
   7  -2   6      129.82      143.05      3.37 o 
  -7  -1   6        1.72        5.20      1.23 o 
  -6  -1   6       16.79       21.03      3.72 o 
  -5  -1   6       18.84       15.61      1.14 o 
  -4  -1   6       10.98       12.38      2.51 o 
  -3  -1   6        7.27        6.89      0.70 o 
  -2  -1   6        1.32        0.90      0.38 o 
  -1  -1   6        3.35        3.15      0.26 o 
   0  -1   6       63.84       63.27      0.83 o 
   1  -1   6       10.86       11.88      0.51 o 
   2  -1   6      129.49      127.71      1.00 o 
   3  -1   6       51.90       48.65      0.63 o 
   4  -1   6       46.82       47.66      1.26 o 
   5  -1   6      151.31      152.91      5.45 o 
   6  -1   6       10.05        8.99      1.01 o 
   7  -1   6      151.21      159.57      3.36 o 
  -7   0   6        8.17        8.84      2.03 o 
  -6   0   6       48.04       45.17      2.34 o 
  -5   0   6       71.39       78.07      2.71 o 
  -4   0   6       13.23       12.98      1.90 o 
  -3   0   6       29.67       28.00      1.64 o 
  -2   0   6      303.89      322.64      3.26 o 
  -1   0   6      231.73      234.72      2.03 o 
   0   0   6       37.88       39.06      0.67 o 
   1   0   6      141.14      129.14      1.45 o 
   2   0   6        9.41        9.10      0.44 o 
   3   0   6       97.13       91.47      0.89 o 
   4   0   6       13.35       13.68      0.69 o 
   5   0   6      142.91      142.08      1.58 o 
   6   0   6       10.41        9.89      1.17 o 
   7   0   6       10.69       10.43      1.58 o 
  -7   1   6        0.12        0.11      1.94 o 
  -6   1   6       13.99       15.44      1.95 o 
  -5   1   6      189.91      184.97      3.71 o 
  -4   1   6       89.83       82.71      2.57 o 
  -3   1   6       16.63       14.63      1.05 o 
  -2   1   6      101.16       96.01      1.73 o 
  -1   1   6      167.83      160.57      1.75 o 
   0   1   6       22.57       21.25      1.39 o 
   1   1   6        0.86        0.25      0.17 o 
   2   1   6       53.70       53.60      0.60 o 
   3   1   6        0.84        0.37      0.31 o 
   4   1   6       10.13        9.39      0.43 o 
   5   1   6        1.75        1.25      0.79 o 
   6   1   6        0.04        0.00      0.90 o 
   7   1   6        0.26        0.04      1.00 o 
  -6   2   6        7.90        5.19      1.82 o 
  -5   2   6       66.78       73.64      2.57 o 
  -4   2   6        1.86        0.00      1.06 o 
  -3   2   6       14.37       12.21      1.59 o 
  -2   2   6      149.38      154.82      1.30 o 
  -1   2   6        1.17        0.90      0.50 o 
   0   2   6      213.03      215.34      1.12 o 
   1   2   6      404.66      408.08      4.58 o 
   2   2   6        2.67        2.73      0.36 o 
   3   2   6       41.76       37.86      0.57 o 
   4   2   6        5.32        5.72      0.48 o 
   5   2   6       52.58       51.66      1.28 o 
   6   2   6       11.00       12.36      1.05 o 
   7   2   6        1.50        1.71      1.06 o 
  -6   3   6        6.80        9.83      1.29 o 
  -5   3   6        0.26        0.90      1.04 o 
  -4   3   6        4.14        4.78      0.99 o 
  -3   3   6      284.08      283.21      7.88 o 
  -2   3   6       98.82      102.57      1.84 o 
  -1   3   6       92.40       96.40      1.01 o 
   0   3   6       14.60       13.43      0.46 o 
   1   3   6      583.06      609.17      2.03 o 
   2   3   6      222.65      230.18      1.29 o 
   3   3   6      201.28      201.00      1.91 o 
   4   3   6        3.43        4.26      0.54 o 
   5   3   6       16.03       15.31      1.05 o 
   6   3   6        0.01        0.32      0.96 o 
   7   3   6       46.74       49.78      1.63 o 
  -6   4   6       56.98       63.73      1.78 o 
  -5   4   6       15.11       14.84      1.97 o 
  -4   4   6       83.64       78.34      1.62 o 
  -3   4   6      238.64      224.53      4.44 o 
  -2   4   6      642.41      638.77      3.46 o 
  -1   4   6       96.63       97.71      2.01 o 
   0   4   6        3.64        3.05      0.52 o 
   1   4   6      317.38      310.41      2.07 o 
   2   4   6        7.01        7.08      0.62 o 
   3   4   6       97.81       98.04      1.08 o 
   4   4   6        4.56        3.86      0.63 o 
   5   4   6       22.23       21.35      1.28 o 
   6   4   6       43.43       41.41      1.47 o 
   7   4   6        5.99        6.57      1.22 o 
  -5   5   6        0.00        0.00      1.70 o 
  -4   5   6       10.84       13.19      1.07 o 
  -3   5   6        2.49        2.57      0.95 o 
  -2   5   6        0.46        1.18      0.82 o 
  -1   5   6       25.28       23.80      0.97 o 
   0   5   6       84.11       86.11      1.30 o 
   1   5   6      104.23      101.96      0.90 o 
   2   5   6       74.63       72.80      1.17 o 
   3   5   6      249.16      251.15      1.64 o 
   4   5   6      192.62      190.02      1.75 o 
   5   5   6       98.00      106.15      1.93 o 
   6   5   6        1.39        2.21      1.32 o 
   7   5   6      275.99      295.05      4.61 o 
  -5   6   6        1.13        0.51      1.74 o 
  -4   6   6       57.24       55.57      2.38 o 
  -3   6   6      214.02      210.17      2.87 o 
  -2   6   6       99.28       88.51      1.52 o 
  -1   6   6       29.36       28.76      1.03 o 
   0   6   6      351.54      312.89      3.26 o 
   1   6   6       34.79       39.08      1.27 o 
   2   6   6       26.97       30.01      1.20 o 
   3   6   6      174.99      176.48      3.44 o 
   4   6   6      294.33      311.80      3.80 o 
   5   6   6       74.62       69.56      1.74 o 
   6   6   6        2.30        2.41      1.22 o 
  -4   7   6        3.82        3.39      1.75 o 
  -3   7   6       13.14       12.89      1.66 o 
  -2   7   6        7.22        8.25      1.49 o 
  -1   7   6        0.10        0.50      1.07 o 
   0   7   6        4.65        4.37      0.99 o 
   1   7   6        3.18        2.40      0.99 o 
   2   7   6       75.85       70.28      1.65 o 
   3   7   6       50.24       44.97      2.01 o 
   4   7   6       61.25       62.68      1.69 o 
   5   7   6        2.05        1.58      1.19 o 
  -2   8   6        4.39        2.20      1.68 o 
   0   8   6        1.96        2.15      1.76 o 
   1   8   6        9.41        5.20      1.01 o 
   2   8   6       16.90       13.62      1.18 o 
   3   8   6       13.68       11.91      2.98 o 
   4   8   6       57.79       56.53      1.75 o 
   0   9   6        1.04        1.68      2.04 o 
   1   9   6        8.77       11.62      2.20 o 
   2   9   6        0.42        0.00      2.07 o 
  -2  -6   7        1.13        2.47      1.65 o 
  -1  -6   7        2.80        0.64      1.62 o 
   0  -6   7       27.10       25.36      2.14 o 
   1  -6   7      101.06      116.13      3.25 o 
   2  -6   7        0.05        0.91      1.77 o 
  -3  -5   7       21.97       24.27      2.20 o 
  -2  -5   7      187.13      188.70      3.11 o 
  -1  -5   7        7.09        8.30      1.06 o 
   0  -5   7        2.40        3.29      1.54 o 
   1  -5   7        5.97        4.79      1.63 o 
   2  -5   7       44.02       46.12      2.40 o 
   3  -5   7       69.59       71.74      2.78 o 
   4  -5   7       42.72       44.81      2.60 o 
  -5  -4   7       60.36       61.60      2.77 o 
  -3  -4   7      504.86      529.72      5.57 o 
  -2  -4   7       11.63       12.07      1.73 o 
  -1  -4   7      146.13      144.95      2.02 o 
   0  -4   7       57.10       57.87      1.42 o 
   1  -4   7      106.48      102.16      2.74 o 
   2  -4   7      167.93      154.80      3.32 o 
   3  -4   7       30.24       32.20      2.11 o 
   4  -4   7       51.27       45.83      2.37 o 
   5  -4   7        0.66        0.97      1.79 o 
  -5  -3   7       11.48       13.30      2.16 o 
  -4  -3   7        6.66        7.17      1.76 o 
  -3  -3   7        0.04        0.00      0.88 o 
  -2  -3   7       35.65       37.35      1.25 o 
  -1  -3   7       56.52       56.65      1.35 o 
   0  -3   7        6.72        8.05      1.35 o 
   1  -3   7      117.06      113.54      1.19 o 
   2  -3   7        2.44        2.97      0.65 o 
   3  -3   7      173.90      167.18      3.35 o 
   5  -3   7       14.87       13.77      1.88 o 
  -6  -2   7        5.76        6.05      2.08 o 
  -5  -2   7       43.78       41.97      2.40 o 
  -4  -2   7      192.44      192.91      3.63 o 
  -3  -2   7       37.84       39.17      1.14 o 
  -2  -2   7       70.92       68.51      1.44 o 
  -1  -2   7      135.99      135.78      1.77 o 
   0  -2   7       59.64       56.03      0.99 o 
   1  -2   7       30.85       28.63      0.72 o 
   2  -2   7       20.09       19.62      1.03 o 
   3  -2   7      322.11      312.10      2.67 o 
   4  -2   7       13.72       12.78      1.22 o 
   5  -2   7      109.43      109.80      3.01 o 
   6  -2   7       76.17       82.38      2.84 o 
  -6  -1   7       10.39        9.13      2.20 o 
  -5  -1   7       20.13       15.72      1.97 o 
  -4  -1   7        2.46        1.83      1.70 o 
  -3  -1   7       22.45       21.89      1.15 o 
  -2  -1   7       20.57       21.72      0.94 o 
  -1  -1   7      106.11      100.79      1.11 o 
   0  -1   7       16.79       17.25      0.66 o 
   1  -1   7        0.36        0.50      0.51 o 
   2  -1   7       46.85       45.49      0.76 o 
   3  -1   7        2.24        2.22      0.85 o 
   4  -1   7       26.34       23.52      1.13 o 
   5  -1   7        2.85        2.89      0.96 o 
   6  -1   7       11.27       10.92      1.12 o 
  -6   0   7       19.63       17.41      2.27 o 
  -5   0   7        0.41        1.11      1.81 o 
  -4   0   7       57.71       54.09      3.54 o 
  -3   0   7       32.06       33.20      1.39 o 
  -2   0   7       11.62       13.73      1.57 o 
  -1   0   7        8.06        9.57      0.58 o 
   0   0   7       58.54       59.97      0.85 o 
   1   0   7       80.55       78.10      1.25 o 
   2   0   7        0.23        0.56      0.46 o 
   3   0   7       41.90       43.66      1.32 o 
   4   0   7       44.11       45.40      2.34 o 
   5   0   7       46.82       42.86      1.36 o 
   6   0   7      121.02      120.21      2.33 o 
   7   0   7        9.29        9.60      1.68 o 
  -6   1   7       26.04       27.11      2.20 o 
  -5   1   7       52.55       43.29      2.35 o 
  -4   1   7      152.65      150.05      2.31 o 
  -3   1   7       55.10       54.95      1.55 o 
  -2   1   7       35.26       34.27      1.25 o 
  -1   1   7        4.02        5.15      0.68 o 
   0   1   7        0.73        0.37      0.58 o 
   1   1   7       31.67       31.29      1.04 o 
   2   1   7      323.81      324.67      2.17 o 
   3   1   7        0.04        0.14      0.34 o 
   4   1   7       20.40       19.02      1.35 o 
   5   1   7        0.23        0.15      0.81 o 
   6   1   7       20.32       22.86      1.15 o 
   7   1   7        2.99        2.24      1.06 o 
  -6   2   7       22.30       22.08      1.94 o 
  -5   2   7      153.17      141.36      2.33 o 
  -4   2   7       17.37       23.85      1.78 o 
  -3   2   7      262.82      271.25      2.70 o 
  -2   2   7      352.33      361.06      2.86 o 
  -1   2   7      212.27      212.51      1.78 o 
   0   2   7       90.46       84.57      1.87 o 
   1   2   7        3.39        2.90      0.40 o 
   2   2   7       50.94       52.27      0.68 o 
   3   2   7        4.07        3.89      0.41 o 
   4   2   7       18.99       17.50      0.88 o 
   5   2   7       28.35       28.75      1.14 o 
   6   2   7        6.57        5.77      1.03 o 
   7   2   7        0.03        0.00      1.04 o 
  -6   3   7        5.53        5.85      1.30 o 
  -5   3   7        0.01        0.81      1.11 o 
  -4   3   7        4.41        3.70      1.05 o 
  -3   3   7       20.26       23.46      1.24 o 
  -2   3   7        5.10        5.72      0.97 o 
  -1   3   7      178.97      165.31      1.91 o 
   0   3   7       40.08       38.09      0.63 o 
   1   3   7       56.95       52.30      0.74 o 
   2   3   7      438.53      429.51      1.79 o 
   3   3   7        0.79        1.04      0.44 o 
   4   3   7        0.28        0.00      0.76 o 
   5   3   7       37.11       38.76      1.70 o 
   6   3   7        6.21        4.87      1.04 o 
   7   3   7       54.88       62.94      2.85 o 
  -5   4   7        0.35        0.00      1.12 o 
  -4   4   7        5.72        2.84      1.06 o 
  -3   4   7      158.73      155.64      2.12 o 
  -2   4   7      372.16      378.62     21.19 o 
  -1   4   7       28.67       28.89      1.35 o 
   0   4   7      109.52      110.17      1.24 o 
   1   4   7      298.24      306.36      1.81 o 
   2   4   7       80.15       78.52      0.96 o 
   3   4   7      324.72      327.43      3.93 o 
   4   4   7      371.00      366.85      2.90 o 
   5   4   7      882.89      941.22      4.88 o 
   6   4   7       63.93       64.81      1.98 o 
   7   4   7        7.47        7.79      1.23 o 
  -5   5   7       47.62       53.53      1.68 o 
  -4   5   7       13.96        8.91      1.13 o 
  -3   5   7       41.83       45.79      1.41 o 
  -2   5   7      308.79      305.94      4.58 o 
  -1   5   7       41.85       39.02      1.70 o 
   0   5   7        7.02        9.10      1.10 o 
   1   5   7      101.67       92.60      1.59 o 
   2   5   7       60.98       62.32      1.38 o 
   3   5   7       63.18       61.97      0.98 o 
   4   5   7        0.02        0.00      0.94 o 
   5   5   7       65.40       69.72      1.69 o 
   6   5   7       74.98       72.89      2.40 o 
  -4   6   7       81.39       74.99      2.65 o 
  -3   6   7       24.55       21.66      1.19 o 
  -2   6   7       61.73       57.90      1.43 o 
  -1   6   7        2.04        0.53      0.82 o 
   0   6   7        0.56        6.99      4.95 o 
   1   6   7       44.14       41.02      1.39 o 
   2   6   7        0.44        1.51      0.95 o 
   3   6   7       41.74       38.30      2.35 o 
   4   6   7      130.67      135.36      2.15 o 
   5   6   7        3.71        2.99      1.08 o 
   6   6   7       12.07       12.26      1.33 o 
  -3   7   7        5.26        7.81      1.67 o 
  -2   7   7       12.22        7.79      1.45 o 
  -1   7   7       87.17       82.96      2.18 o 
   0   7   7      139.45      118.36      1.92 o 
   1   7   7      158.16      140.04      2.06 o 
   2   7   7       25.69       20.07      2.13 o 
   3   7   7       23.97       22.52      1.27 o 
   4   7   7       16.05       14.67      1.31 o 
   5   7   7       24.70       28.11      2.63 o 
  -2   8   7       38.44       38.65      2.40 o 
   0   8   7        7.86        7.05      2.02 o 
   1   8   7        1.24        2.62      1.15 o 
   2   8   7       28.98       28.01      3.45 o 
   3   8   7       25.44       28.43      1.47 o 
   4   8   7       83.19       93.54      5.32 o 
  -2  -5   8        1.64        0.94      1.13 o 
  -1  -5   8       21.34       23.82      1.98 o 
   0  -5   8        5.69        7.13      1.73 o 
   1  -5   8       43.47       46.67      2.41 o 
   2  -5   8        0.14        0.45      1.78 o 
  -4  -4   8       50.79       53.25      2.59 o 
  -3  -4   8       92.44       97.79      3.05 o 
  -2  -4   8       71.44       72.32      1.71 o 
  -1  -4   8       83.07       84.95      1.76 o 
   0  -4   8       12.42       14.75      1.14 o 
   1  -4   8       13.27       13.93      1.81 o 
   2  -4   8        4.86        3.52      1.67 o 
   3  -4   8       50.65       47.47      2.48 o 
   4  -4   8      294.45      286.55      4.84 o 
  -4  -3   8        8.21       11.21      1.52 o 
  -3  -3   8       62.76       64.18      2.52 o 
  -2  -3   8       15.57       14.02      1.89 o 
  -1  -3   8        0.48        0.00      1.00 o 
   0  -3   8       50.81       51.81      3.99 o 
   1  -3   8       19.32       18.76      1.71 o 
   2  -3   8        5.75        5.72      0.95 o 
   3  -3   8      168.83      160.39      3.47 o 
   4  -3   8       12.56       12.70      1.89 o 
   5  -3   8       29.09       26.07      2.21 o 
  -5  -2   8       24.87       31.34      2.39 o 
  -4  -2   8       60.06       63.91      1.89 o 
  -3  -2   8        1.13        1.19      1.66 o 
  -2  -2   8       11.57       12.69      1.05 o 
  -1  -2   8      118.12      124.78      2.69 o 
   0  -2   8       10.52       11.15      1.04 o 
   1  -2   8        0.22        0.38      0.61 o 
   2  -2   8       79.66       77.34      1.24 o 
   3  -2   8       91.43       91.10      1.73 o 
   4  -2   8       22.78       21.87      1.22 o 
   5  -2   8        0.00        0.05      1.66 o 
  -5  -1   8        6.43        6.06      3.69 o 
  -4  -1   8        6.31        6.13      1.26 o 
  -3  -1   8       13.83       12.81      1.31 o 
  -2  -1   8       21.52       19.51      1.14 o 
  -1  -1   8      249.62      244.09      2.41 o 
   0  -1   8       75.35       84.01      4.41 o 
   1  -1   8        4.40        6.07      0.62 o 
   2  -1   8       39.29       38.41      0.96 o 
   3  -1   8       20.18       22.94      1.17 o 
   4  -1   8        0.96        0.49      0.97 o 
   5  -1   8        1.39        1.51      1.00 o 
   6  -1   8       12.80       11.67      1.88 o 
  -5   0   8       32.09       36.49      1.77 o 
  -4   0   8      216.39      202.42      2.73 o 
  -3   0   8       31.46       30.74      1.77 o 
  -2   0   8      110.61      108.47      2.70 o 
  -1   0   8        1.69        1.68      0.90 o 
   0   0   8       13.45       14.31      0.68 o 
   1   0   8       32.02       28.38      0.75 o 
   2   0   8        0.61        1.26      0.67 o 
   3   0   8       41.93       37.16      1.99 o 
   4   0   8        3.66        3.96      1.00 o 
   5   0   8        6.98        5.82      1.09 o 
   6   0   8        2.37        1.55      1.08 o 
  -5   1   8       97.49       99.90      5.89 o 
  -4   1   8       16.70       15.32      1.96 o 
  -3   1   8        2.11        2.78      1.30 o 
  -2   1   8        0.49        0.92      1.16 o 
  -1   1   8       95.57       96.11      2.51 o 
   0   1   8       41.12       39.49      1.12 o 
   1   1   8       32.38       33.45      0.88 o 
   2   1   8       42.47       43.80      0.89 o 
   3   1   8       63.39       56.45      1.29 o 
   4   1   8        1.83        2.01      1.37 o 
   5   1   8       46.50       47.22      2.12 o 
   6   1   8       21.90       21.56      1.91 o 
  -5   2   8      229.58      277.07      8.68 o 
  -4   2   8      137.22      137.07      3.52 o 
  -3   2   8      230.58      231.41      3.31 o 
  -2   2   8       11.07       10.63      1.19 o 
  -1   2   8        2.38        2.93      0.97 o 
   0   2   8       71.02       63.62      1.43 o 
   1   2   8       13.63       13.77      1.17 o 
   2   2   8      179.51      180.65      2.59 o 
   3   2   8       76.47       74.45      1.35 o 
   4   2   8      187.74      196.67      3.44 o 
   5   2   8       45.92       48.14      2.15 o 
   6   2   8       34.16       35.67      2.15 o 
  -5   3   8      105.89      107.00      2.21 o 
  -4   3   8       24.15       25.48      1.80 o 
  -3   3   8      460.73      460.91     20.09 o 
  -2   3   8      515.89      506.37      4.20 o 
  -1   3   8     1521.55     1528.39      5.76 o 
   0   3   8      133.53      128.43      2.93 o 
   1   3   8      162.21      157.75      1.98 o 
   2   3   8       44.76       45.23      0.98 o 
   3   3   8       35.31       36.35      1.14 o 
   4   3   8       29.31       29.34      1.89 o 
   5   3   8        3.45        3.45      1.60 o 
   6   3   8       22.99       23.04      2.06 o 
  -5   4   8       31.82       42.04      1.64 o 
  -4   4   8        7.69        9.38      1.19 o 
  -3   4   8        8.45        9.09      1.14 o 
  -2   4   8       15.55       17.42      1.37 o 
  -1   4   8       32.68       29.68      1.20 o 
   0   4   8       12.48        9.71      1.05 o 
   1   4   8      488.21      497.42      3.13 o 
   2   4   8        8.32        9.90      0.82 o 
   3   4   8      498.62      500.45      3.33 o 
   4   4   8        6.01        6.05      1.61 o 
   5   4   8       23.20       26.31      2.04 o 
   6   4   8       44.75       45.69      2.42 o 
  -4   5   8       60.60       66.86      1.77 o 
  -3   5   8        4.85        4.95      1.11 o 
  -2   5   8       86.14       87.82      1.71 o 
  -1   5   8        0.01        0.81      0.91 o 
   0   5   8        4.97        6.51      1.40 o 
   1   5   8      196.57      183.93      1.62 o 
   2   5   8       15.01       17.46      1.37 o 
   3   5   8      110.50      109.38      2.77 o 
   4   5   8      181.19      187.43      2.65 o 
   5   5   8      663.59      703.55      4.51 o 
   6   5   8        1.00        1.63      1.88 o 
  -3   6   8        6.42        7.08      1.10 o 
  -2   6   8        8.06        6.76      1.29 o 
  -1   6   8        1.24        1.28      0.94 o 
   0   6   8       78.25       74.10      1.59 o 
   1   6   8      130.43      121.44      1.93 o 
   2   6   8       34.99       30.36      1.27 o 
   3   6   8        2.26        2.16      0.99 o 
   4   6   8       31.64       25.75      1.31 o 
   5   6   8       28.20       25.78      2.16 o 
  -1   7   8        1.69        3.90      1.35 o 
   0   7   8       19.61       21.05      1.24 o 
   1   7   8        6.45        7.00      2.01 o 
   2   7   8       13.17       13.74      1.51 o 
   3   7   8        0.33        1.37      1.10 o 
   4   7   8        3.88        3.29      1.31 o 
   0   8   8        1.55        0.00      1.82 o 
   1   8   8        1.07        0.00      1.10 o 
   2   8   8        0.01        0.85      1.14 o 
  -2  -4   9        2.15        2.23      1.12 o 
  -1  -4   9       20.66       21.77      1.37 o 
   0  -4   9        6.48        8.44      1.16 o 
   1  -4   9        1.89        3.55      1.67 o 
   2  -4   9        3.42        3.53      1.83 o 
  -3  -3   9      233.11      239.91      4.34 o 
  -2  -3   9       39.87       39.56      2.09 o 
  -1  -3   9       52.44       54.16      1.60 o 
   0  -3   9       95.15       84.86      1.80 o 
   1  -3   9       30.99       30.81      1.36 o 
   2  -3   9       25.68       28.65      1.30 o 
   3  -3   9        0.47        0.00      1.81 o 
   4  -3   9       29.44       23.15      2.37 o 
  -4  -2   9        5.34        6.35      1.41 o 
  -3  -2   9        2.21        0.25      1.79 o 
  -2  -2   9        5.89        6.97      1.02 o 
  -1  -2   9        3.78        2.90      1.04 o 
   0  -2   9       20.50       18.83      2.09 o 
   1  -2   9        1.56        1.13      1.00 o 
   2  -2   9        2.81        3.12      1.02 o 
   3  -2   9       15.14       14.99      1.20 o 
   4  -2   9        6.24        8.95      1.85 o 
  -4  -1   9       21.03       24.86      1.73 o 
  -3  -1   9      194.36      191.49      6.86 o 
  -2  -1   9        9.85       10.89      1.04 o 
  -1  -1   9       13.12       13.07      1.12 o 
   0  -1   9       25.94       23.14      1.53 o 
   1  -1   9        0.00        0.00      1.02 o 
   2  -1   9       24.14       30.24      1.30 o 
   3  -1   9        3.09        2.63      1.07 o 
   4  -1   9       25.20       27.68      1.39 o 
   5  -1   9       28.12       29.20      1.44 o 
  -5   0   9        0.14        0.77      1.42 o 
  -4   0   9       77.40       66.26      2.46 o 
  -3   0   9      109.55      109.76      3.64 o 
  -2   0   9        6.88        9.16      1.88 o 
  -1   0   9      159.88      153.04      5.52 o 
   0   0   9       40.05       40.40      1.36 o 
   1   0   9      104.53       84.08      3.18 o 
   2   0   9       12.09       11.04      0.93 o 
   3   0   9        7.70        7.90      1.09 o 
   4   0   9        5.30        3.43      1.10 o 
   5   0   9        0.15        0.57      1.10 o 
  -5   1   9       48.99       52.66      2.91 o 
  -4   1   9       26.11       32.67      1.65 o 
  -3   1   9        1.86        3.31      1.21 o 
  -2   1   9        5.79        5.79      1.19 o 
  -1   1   9      135.72      147.80      3.24 o 
   0   1   9       63.61       63.23      2.33 o 
   1   1   9      106.18       97.59      2.61 o 
   2   1   9       38.51       34.72      2.59 o 
   3   1   9      164.56      159.26      3.18 o 
   4   1   9        9.82        8.93      1.58 o 
   5   1   9      118.25      118.64      3.06 o 
   6   1   9       30.34       33.77      2.17 o 
  -5   2   9       49.49       36.20     14.12 o 
  -4   2   9      142.89      160.11      2.62 o 
  -3   2   9       40.89       41.45      2.26 o 
  -2   2   9      296.94      299.52      3.04 o 
  -1   2   9       24.82       28.66      1.61 o 
   0   2   9       55.78       54.19      2.17 o 
   1   2   9        0.15        0.00      1.62 o 
   2   2   9       26.51       26.73      0.88 o 
   3   2   9      150.47      150.86      3.15 o 
   4   2   9        1.26        2.76      1.51 o 
   5   2   9        6.50        6.16      1.70 o 
   6   2   9        2.92        3.47      1.73 o 
  -4   3   9        1.42        0.00      2.33 o 
  -3   3   9       16.21       19.40      1.36 o 
  -2   3   9       42.36       41.63      1.57 o 
  -1   3   9       51.32       49.60      1.53 o 
   0   3   9      174.28      162.70      9.15 o 
   1   3   9      244.06      242.76      3.85 o 
   2   3   9       63.58       61.94      1.47 o 
   3   3   9       43.60       45.95      2.16 o 
   4   3   9        1.56        2.54      1.54 o 
   5   3   9      103.44      108.05      3.08 o 
   6   3   9      251.51      280.24      4.77 o 
  -4   4   9       29.24       31.69      1.53 o 
  -3   4   9       10.87       16.73      1.37 o 
  -2   4   9       11.82       13.49      1.22 o 
  -1   4   9      230.54      231.97      2.75 o 
   0   4   9       29.57       30.37      2.10 o 
   1   4   9       20.29       19.40      2.79 o 
   2   4   9      250.44      245.92      3.92 o 
   3   4   9        3.21        2.51      1.54 o 
   4   4   9       98.59      100.02      2.92 o 
   5   4   9       31.07       30.26      2.18 o 
  -3   5   9       10.87       12.29      1.27 o 
  -2   5   9        0.58        0.42      1.06 o 
  -1   5   9        4.87        4.49      1.12 o 
   0   5   9        2.58        1.62      0.96 o 
   1   5   9       67.18       71.22      2.46 o 
   2   5   9       76.95       73.41      2.50 o 
   3   5   9        0.75        0.63      1.54 o 
   4   5   9       55.62       56.86      2.57 o 
   5   5   9       21.45       26.26      2.20 o 
  -2   6   9       12.76       10.98      1.53 o 
  -1   6   9        9.07        9.47      1.57 o 
   0   6   9       18.66       19.06      1.75 o 
   1   6   9       29.44       27.35      1.88 o 
   2   6   9       77.56       74.29      2.60 o 
   3   6   9       18.07       21.91      1.93 o 
   4   6   9        8.67        7.03      1.83 o 
  -1   7   9        7.56        7.76      1.63 o 
   0   7   9       31.67       34.10      2.08 o 
   1   7   9        0.52        1.17      1.52 o 
   2   7   9        6.93        5.95      1.62 o 
   3   7   9       17.82       23.42      2.06 o 
  -1  -3  10        0.01        0.00      1.62 o 
   0  -3  10       55.76       61.67      2.16 o 
   1  -3  10       20.70       24.21      1.41 o 
   2  -3  10        0.25        1.13      1.80 o 
  -2  -2  10        1.60        0.19      1.82 o 
  -1  -2  10        0.01        1.67      1.88 o 
   0  -2  10       79.90       78.02      1.89 o 
   1  -2  10       40.00       34.19      3.20 o 
   2  -2  10        2.85        4.86      1.15 o 
   3  -2  10        2.14        2.23      1.16 o 
  -3  -1  10       11.69       12.38      1.50 o 
  -2  -1  10       21.23       20.49      2.18 o 
  -1  -1  10       15.38       12.39      1.19 o 
   0  -1  10        5.31        3.48      1.08 o 
   1  -1  10      104.87      105.80      1.99 o 
   2  -1  10        0.00        0.00      1.08 o 
   3  -1  10       14.50       15.78      1.60 o 
   4  -1  10        3.23        2.32      1.15 o 
  -3   0  10        0.00        1.25      1.39 o 
  -2   0  10        5.04        6.12      1.83 o 
  -1   0  10       22.22       15.86      1.89 o 
   0   0  10       40.66       37.54      1.41 o 
   1   0  10       41.40       33.30      2.39 o 
   2   0  10       47.01       39.52      1.48 o 
   3   0  10      219.49      218.70      4.18 o 
   4   0  10        1.11        2.02      1.17 o 
  -4   1  10        2.77        1.56      1.44 o 
  -3   1  10       13.60       14.69      1.58 o 
  -2   1  10        1.25        2.71      1.21 o 
  -1   1  10       24.72       25.87      2.06 o 
   0   1  10       18.27       20.33      1.90 o 
   1   1  10       25.54       21.38      1.92 o 
   2   1  10       11.97        9.94      1.59 o 
   3   1  10        9.77       12.27      1.70 o 
   5   1  10        0.09        0.09      1.71 o 
  -4   2  10        0.69        0.98      1.39 o 
  -3   2  10       59.06       61.40      1.97 o 
  -2   2  10        7.24        6.39      1.26 o 
  -1   2  10      221.47      223.37      3.35 o 
   0   2  10      150.73      154.70      3.34 o 
   1   2  10        2.70        2.78      1.63 o 
   2   2  10        0.33        0.29      1.48 o 
   3   2  10        2.24        3.07      1.59 o 
   4   2  10        5.62        5.84      1.74 o 
   5   2  10       18.94       17.32      2.04 o 
  -3   3  10       11.17       10.58      2.23 o 
  -2   3  10       47.42       48.89      1.71 o 
  -1   3  10       84.75       81.11      1.86 o 
   0   3  10       28.56       30.40      1.38 o 
   1   3  10        9.78        9.72      1.68 o 
   2   3  10        0.00        0.00      1.53 o 
   3   3  10        6.71        7.68      1.68 o 
   4   3  10       16.01       14.65      1.90 o 
   5   3  10       46.36       50.15      2.54 o 
  -3   4  10        2.70        3.26      2.98 o 
  -2   4  10       36.87       41.96      1.68 o 
  -1   4  10      184.09      192.85      7.01 o 
   0   4  10        6.62        6.77      1.63 o 
   1   4  10        0.04        0.30      1.08 o 
   2   4  10       73.58       72.95      2.58 o 
   3   4  10       32.45       32.57      2.20 o 
   4   4  10        3.19        3.49      1.77 o 
  -2   5  10       29.00       35.10      1.56 o 
  -1   5  10        6.90       11.83      3.95 o 
   0   5  10        0.07        0.54      1.04 o 
   1   5  10        0.83        0.22      1.54 o 
   2   5  10       33.29       31.17      2.18 o 
   3   5  10        2.46        1.88      1.66 o 
   4   5  10        0.34        0.00      1.80 o 
  -1   6  10       61.31       80.77      2.75 o 
   0   6  10       15.80       19.23      1.88 o 
   1   6  10        4.33        8.95      1.72 o 
   2   6  10       26.68       26.02      2.17 o 
   3   6  10        1.27        0.00      1.78 o 
  -1  -1  11       80.65       83.09      1.96 o 
   0  -1  11        6.27        8.29      1.69 o 
   1  -1  11        0.09        0.21      1.19 o 
   2  -1  11        0.46        1.55      1.19 o 
  -2   0  11        0.25        1.61      1.95 o 
  -1   0  11        1.94        0.31      1.72 o 
   0   0  11       35.93       35.73      2.26 o 
   1   0  11        1.82        0.27      1.16 o 
   2   0  11        4.84        5.89      1.38 o 
   3   0  11        1.12        0.70      1.23 o 
  -2   1  11        1.19        1.47      1.38 o 
  -1   1  11       46.52       44.52      2.53 o 
   0   1  11        3.32        0.66      1.98 o 
   1   1  11        4.94        0.92      2.00 o 
   2   1  11        4.60        3.97      1.71 o 
   3   1  11       50.36       44.44      2.37 o 
  -2   2  11       21.57       23.48      1.57 o 
  -1   2  11      180.96      200.97      2.81 o 
   0   2  11      214.15      204.12      4.01 o 
   1   2  11        1.59        0.00      1.93 o 
   2   2  11       48.08       54.93      2.49 o 
   3   2  11        0.25        0.53      1.71 o 
  -2   3  11        7.05       12.49      1.95 o 
  -1   3  11        0.01        2.57      1.24 o 
   0   3  11       54.92       56.66      2.22 o 
   1   3  11        0.02        0.35      1.63 o 
   2   3  11       15.32       12.28      1.87 o 
   3   3  11       17.52       15.01      2.03 o 
  -1   4  11        3.49        3.23      1.27 o 
   0   4  11        0.02        0.00      1.19 o 
   1   4  11       18.14       19.19      2.19 o 
   2   4  11       57.49       63.84      2.66 o 
   3   4  11       83.04       97.22      3.15 o 
   0   5  11        0.87        0.88      1.73 o 
   1   5  11       42.53       45.20      2.47 o 
   2   5  11       37.87       39.96      2.40 o 
                                                 
